# Supplementary material for: Development of the Taiwanese version of the Health Enhancement Lifestyle Profile (HELP-T)
Source: PLoS One. 2018 Jun 26;13(6):e0199255. doi: 10.1371/journal.pone.0199255 (PMC6019258; doi:10.1371/journal.pone.0199255)
Supplement: S1 File — Coded book of demographic data and HELP-T results of all participants. (XLSX) [file pone.0199255.s001.xlsx]

## Sheet: INFO_170526
																					health
mao	yao	施測方式	MMSE	據點	收案日		birthday	sex	education	marriage	children	living	live with	environment	religion	health	work	economic	expenses	enough	關節炎	肺部	眼	憂鬱	睡眠	頸背	行走	聽力	心臟	糖尿病	高血壓	癌症	骨折	中風	其他	total	總慢性疾病數目	birth year						total
1				毛媽	2012.1.13		1944-03-07	2	5	2		2		1	2	3	3	3	1	2	1	0	1	0	0	1	0	0	0	0	0	0	0	0	0	3		1944	74	3	2	2		3
2				毛媽	2012.1.13		1936-07-24	2	5	3	5	1	無	1	5	2	3	2	1	1	0	0	0	0	0	0	0	0	0	0	0	0	0	0	0	0		1936	82	4	3	3		0
3				毛媽	2012.1.13		1927-06-04	2	NA	2		6		1	5	3	3	2	1	1	0	0	0	0	0	0	0	0	0	1	0	0	0	0	0	1		1927	91	5	4	4		1
4				毛媽	2012.1.13		1952-01-01	1	6	2		4	家人	1	2	3	3	2	1	2	0	0	0	0	0	0	0	0	0	0	0	0	0	0	0	0		1952	66	3	2	1		0
5				毛媽	2012.1.13		1954-11-08	2	6	2	3	5	子女	1	1	2	3	3	1	2	0	0	0	0	0	0	0	0	0	0	0	0	0	0	0	0		1954	64	2	1	1		0
6				毛媽	2012.1.13		1927-06-04	1	6	1		2		1	1	2	3	3	1	2	0	0	0	0	0	0	0	0	0	0	1	1	0	0	0	2	直腸癌已開刀10年以上	1927	91	5	4	4		2
7				毛媽	2012.1.13		1950-05-08	2	4	2	2	2	先生	1	5	3	3	3	1	2	0	0	0	0	1	1	0	0	1	0	0	0	0	0	0	3		1950	68	3	2	1		3
8				毛媽	2012.1.13		1961-03-06	2	6	2	2	4	配偶、子女	1	2	1	2	2	1	2	0	0	0	0	0	0	0	0	0	0	0	0	0	0	0	0		1961	57	2	1	0		0
9				毛媽	2012.1.13		NA	1	6	2	4	2		1		2	3	3	1	2	0	0	0	0	0	0	0	0	0	0	0	0	0	0	0	0		#VALUE!	#VALUE!	#VALUE!	#VALUE!	6		0
10				毛媽	2012.1.13		1941-11-01	1	7	1	0	2		1	1	2	3	2	1	2	0	0	0	0	0	0	0	0	0	0	1	0	0	0	0	1	輕度	1941	77	4	3	2		1
11				毛媽	2012.1.13		1943-12-10	2	4	2	2	4	夫	1	3	2	3	2	1	1	0	0	0	0	0	1	0	0	0	0	0	0	0	0	0	1		1943	75	4	3	2		1
12				毛媽	2012.1.13		1924-11-20	1	6	2	3	2	太太	1	1	3	3	3	1	2	0	0	0	0	1	0	0	1	0	0	1	1	0	0	0	4	睡眠吃藥；高血壓吃藥；癌症痊癒	1924	94	5	4	4		4
13				毛媽	2012.1.13		1959-05-16	2	5	2	2	4	全家	1	2	2	3	3	1	2	0	0	0	0	0	0	0	0	0	0	0	1	0	0	0	1		1959	59	2	1	0		1
14				毛媽	2012.1.13		1945-05-16	2	4	5	2	3		1	2	3	3	3	1	2	0	0	0	0	1	0	0	0	0	0	0	0	0	0	0	1		1945	73	3	2	2		1
15				毛媽	2012.1.13		1953-05-06	1	6	2	3	6		1	2	3	3	3	2	2	0	0	0	0	0	0	0	0	0	0	0	0	0	0	0	0		1953	65	3	2	1		0
16				診所	2012.2.9		1953-03-25	1	3	2	3	5	妻、小孩	1	2	4	1	2	1	2	1	1	1	0	0	1	0	0	0	0	0	0	0	0	0	4	電力公司技術員保養；眼睛老花	1953	65	3	2	1		4
17				診所	2012.2.9		1932-05-10	1	5	2	5		妻、小孩	1	2	2	3	3	1	2	0	0	0	0	0	0	0	0	0	0	0	0	0	0	0	0		1932	86	5	4	3		0
18				診所	2012.2.9		1949-08-30	2	5	2	3	3	先生、女兒	1	3	3	3	2	1	2	1	0	0	0	0	1	1	0	0	0	1	0	0	0	1	5	長骨刺；爬樓梯有困難，平地行走ok	1949	69	3	2	1		5
19				診所	2012.2.9		1939-08-10	2	4	2	4	3	先生、兒子	1	2	3	3	2	1	2	1	0	0	0	0	1	0	0	0	0	0	0	0	0	0	2		1939	79	4	3	2		2
20				診所	2012.2.9		1944-05-07	2	2	2	3	3	女兒	1	4	4	3	3	2	3	0	0	0	1	1	0	0	0	0	0	1	0	0	0	0	3		1944	74	3	2	2		3
21				診所	2012.2.9		NA	2	2	2	6	2	先生	1	1	4	3	3	1	1	0	0	1	0	0	1	0	0	0	0	0	0	0	0	1	3	白內障開刀；低血壓	#VALUE!	#VALUE!	#VALUE!	#VALUE!	6		3
22				診所	2012.2.9		1955-05-01	2	2	3	2	5	兒子、父母	1	1	3	2	3	2	2	1	0	0	1	0	0	0	0	0	0	0	0	0	0	0	2		1955	63	2	1	1		2
23				診所	2012.2.9		NA	2	4	2	2	2	先生	1	2	3	3	2	1	2	0	0	0	0	0	1	0	0	0	0	1	0	0	0	0	2		#VALUE!	#VALUE!	#VALUE!	#VALUE!	6		2
24				診所	2012.2.9		1950-07-01	1	2	2	2	6	兒子、媳婦、2孫、妻	1	2	3	3	2	1	2	1	0	0	0	0	1	0	0	0	0	1	0	0	0	0	3		1950	68	3	2	1		3
25				診所	2012.2.9		1947-04-06	2	1	5	3	5	兒子、媳婦、2孫	1	2	3	3	3	1	2	1	0	1	0	0	0	0	1	0	0	0	0	0	0	0	3	免疫；老花散光；右耳重聽	1947	71	3	2	2		3
26				診所	2012.2.9		1942-07-23	1	6	2	2	5	兒子、媳婦、孫	1	2	3	3	2	1	2	0	0	1	0	0	0	0	0	0	0	1	0	0	0	0	2		1942	76	4	3	2		2
27				診所	2012.2.9		NA	2	0	2	6	4	兒子	1	3	2	3	3	1	2	0	0	0	0	0	0	1	0	0	0	1	0	0	0	1	3	膽固醇較高	#VALUE!	#VALUE!	#VALUE!	#VALUE!	6		3
28				診所	2012.2.9		1928-12-03	1	2	5	9	6	兒子、女兒、媳婦、孫媳婦	1	2	3	3	2	2	2	0	1	0	0	0	1	1	1	0	0	1	0	1	1	1	8	肺好了；輕微白內障；車禍；走不遠；輕度重聽；骨折手腕；輕度中風	1928	90	5	4	3		8
29				診所	2012.2.14		1931-11-20	1	5	2	3	2		1	2	3	3	3	1	4	1	0	0	0	0	0	0	0	0	0	1	0	0	1	0	3		1931	87	5	4	3		3
30				診所	2012.2.15		1947-01-28	1	6	2	2	3	老婆、小孩	1	2	3	2	3	1	2	0	0	1	0	0	1	0	1	0	0	0	1	0	0	1	5	輕微白內障；輕微睡眠；重聽；攝護腺癌	1947	71	3	2	2		5
31				診所	2012.2.15		1950-12-01	2	4	2	2	3	先生、小孩	1	3	3	3	2	1	2	0	0	0	0	1	1	0	0	0	0	0	0	0	0	0	2	失眠	1950	68	3	2	1		2
32				診所	2012.2.15		1931-07-05	2	4	2	6	3	先生、女兒	1	2	3	3	3	1	2	0	0	1	1	0	0	1	0	1	0	0	0	0	0	1	5	白內障手術；腳痛走不久；心律不整；十二指腸潰瘍	1931	87	5	4	3		5
33				診所	2012.2.22		1956-12-11	1	2	2	2	4	妻、2小孩	1	3	3	3	2	1	2	0	0	0	0	0	0	0	0	0	1	0	0	0	0	0	1		1956	62	2	1	1		1
34				南港 (理髮)	2012.2.23		1950-03-15	2	2	2	3	3	先生、女兒	1	2	3	3	3	2	3	1	0	0	0	1	1	0	0	0	0	0	0	0	0	0	3		1950	68	3	2	1		3
35				南港 (理髮)	2012.2.23		1950-01-16	2	2	2	2	5		1	3	3	3	3	1	2	0	0	0	0	0	0	1	0	0	0	0	0	0	0	0	1		1950	68	3	2	1		1
36				南港 (理髮)	2012.2.23		1929-04-13	2	1	5	5	1		1	5	3	3	3	1	3	1	0	1	0	0	0	0	1	0	1	1	0	0	0	1	6	骨質疏鬆；白內障開刀	1929	89	5	4	3		6
37				南港 (理髮)	2012.2.23		1949-09-16	2	4	2	2	2	先生	1	2	2	3	3	2	2	0	0	0	0	0	1	0	0	0	0	0	0	0	0	0	1		1949	69	3	2	1		1
38				南港 (理髮)	2012.2.23		1952-04-03	2	4	2	2	2	先生	1	2	3	3	3	2	3	0	0	1	0	0	1	0	0	0	0	0	0	0	0	0	2		1952	66	3	2	1		2
39				南港 (理髮)	2012.2.23		1940-07-25	1	2	2	3	4	兒子	1	2	4	3	4	1	4	0	0	1	0	0	0	1	0	1	0	0	0	1	0	0	4		1940	78	4	3	2		4
40				南港 (理髮)	2012.2.23		1944-12-01	2	1	2	3	4	兒子	1	2	4	3	4	1	4	1	0	1	0	1	1	1	0	1	0	1	0	0	0	0	7		1944	74	3	2	2		7
41				南港 (理髮)	2012.2.23		1945-07-20	2	6	2	2	4		1	5	3	2	2	1	2	0	0	1	0	0	0	0	0	0	0	0	0	0	0	0	1		1945	73	3	2	2		1
42				南港 (理髮)	2012.2.23		1951-02-16	2	5	2	3	4	家人	1	2	3	3	3	1	2	0	0	0	0	0	0	0	0	0	0	0	0	0	0	0	0		1951	67	3	2	1		0
43				南港 (志工)	2012.2.23		1937-10-12	2	2	5	3	1	無	1	2	2	NA	3	1	2	0	0	0	0	0	0	0	0	1	0	0	0	0	0	0	1	終生俸半年十萬；志工四早上在南港	1937	81	4	3	3		1
44				南港 (理髮)	2012.2.23		1936-09-10	2	2	2	1	2	先生	1	2	3	1	3	1	2	0	0	1	0	1	0	0	0	1	0	0	0	0	0	0	3	全職賣菜	1936	82	4	3	3		3
45				南港 (理髮)	2012.2.23		1948-03-08	2	2	2	2	7	兒媳孫	1	2	3	3	3	1	2	0	0	0	0	0	0	0	0	0	0	0	0	0	0	1	1	一點骨質疏鬆	1948	70	3	2	1		1
46				萬華	2012.2.24		1931-01-28	1	2	2	6	2	老婆	1	1	3	3	4	1	2	0	0	0	0	0	0	0	0	0	0	1	0	0	1	0	2	榮民13500	1931	87	5	4	3		2
47				萬華	2012.2.24		1948-07-07	1	4	4	3	2	友人	1	2	3	3	3	1	2	0	0	0	0	0	0	0	0	0	0	1	0	0	0	1	2	高血壓；胃病	1948	70	3	2	1		2
48				萬華	2012.2.24		1930-03-07	1	4	3	7	1	無	1	1	2	2	3	2	4	0	0	0	0	1	0	0	0	0	0	0	0	0	0	1	2	攝護腺	1930	88	5	4	3		2
49				萬華	2012.2.24		1926-08-05	1	2	5	1	2	女兒	1	8	3	3	3	1	2	0	0	0	0	0	0	0	1	1	0	1	0	0	0	0	3	榮民13500；國宅	1926	92	5	4	4		3
50				萬華	2012.2.24		1923-01-08	1	2	5	1	5	乾女兒、孫	1	2	3	3	4	1	2	0	0	0	0	0	0	0	0	0	0	0	0	0	0	0	0	榮民13500；做生意	1923	95	6	5	4		0
51				萬華	2012.2.24		1945-04-25	1	6	3	2	1	無	6	1	3	3	4	1	2	0	0	0	0	1	0	0	0	0	0	0	0	0	0	1	2	獨居集合式住宅套房；退化性關節炎；萬老志工	1945	73	3	2	2		2
52				萬華	2012.2.24		1924-01-02	1	6	2		2	妻	1	1	1	3	4	1	2	0	0	0	0	0	0	0	1	0	0	0	0	0	0	0	1	低收戶	1924	94	5	4	4		1
53				萬華	2012.2.29		1942-05-22	2	3	5	1	1	無	1	4	3	3	3	1	2	1	1	0	0	1	0	0	0	1	0	0	0	0	0	0	4		1942	76	4	3	2		4
54				萬華	2012.2.29		1928-12-06	1	2	1	0	2	乾女兒	1	1	4	3	4	1	4	1	0	0	0	0	0	0	1	1	1	1	0	0	0	0	5	榮民13500	1928	90	5	4	3		5
55				萬華	2012.2.29		1931-02-16	2	6	2	1	2	先生	1	1	3	3	5	1	4	0	0	1	0	0	0	0	0	1	0	1	0	0	0	0	3	資源回收	1931	87	5	4	3		3
56				萬華	2012.2.29		1927-02-04	1	NA	3	1	2	女兒（沒有互動）	1	5	1	3	3	1	1	0	0	0	0	0	0	0	0	1	1	1	0	0	0	1	4	榮民13500；車禍；獨居	1927	91	5	4	4		4
57			30	高雄(親友)	2012.2.29		1954-06-15	1	8	2	4	3	妻、女	1	3	3	1	2	1	2	0	0	0	0	0	0	0	0	0	0	0	0	0	0	1	1	腎結石；過重	1954	64	2	1	1		1
58			30	高雄(親友)	2012.2.29		1954-09-25	2	6	2	4	3	先生、女	1	3	3	1	2	1	2	1	0	0	0	0	1	0	0	0	0	0	0	0	0	1	3	類風濕性關節炎	1954	64	2	1	1		3
59				高雄(親友)	2012.2.29		1943-09-16	1	5	2	2	2	妻	1	2	4	3	3	1	2	0	0	0	0	1	0	1	0	0	0	0	0	0	1	0	3		1943	75	4	3	2		3
60				高雄(親友)	2012.2.29		1948-02-09	2	3	2	2	2	先生	1	2	3	3	3	1	2	0	0	1	0	0	0	0	0	0	0	1	0	0	0	0	2	視網膜破；家管	1948	70	3	2	1		2
61				高雄(親友)	2012.2.29		1948-02-17	1	4	2	2	10		1	2	3	3	3	2	3	0	0	0	0	0	0	0	0	0	0	1	0	0	0	0	1		1948	70	3	2	1		1
62				高雄(親友)	2012.2.29		1949-04-25	2	1	2	2	10		1	2	3	1	3	2	3	0	0	0	0	0	0	0	0	0	1	0	0	0	0	1	2	胸腔；自種自賣	1949	69	3	2	1		2
63				高雄(親友)	2012.2.29		1952-10-26	2	2	2	1	10		1	2	3	3	3	2	3	0	0	0	0	0	0	0	0	0	0	1	0	0	0	1	2	膝蓋	1952	66	3	2	1		2
64				俊達	2012.3.1		1957-10-25	1	6	2	3	4	小孩	1	2	1	1	2	2	2	0	0	0	0	0	0	0	0	0	0	0	0	0	0	0	0	胃潰瘍	1957	61	2	1	1		0
65				俊達	2012.3.1		1944-11-04	2	2	5	5	6		1	3	2	1	3	1	2	0	0	0	0	0	1	0	0	1	0	1	0	1	0	0	4		1944	74	3	2	2		4
66				俊達	2012.3.1		1948-10-25	2	4	2	2	6	婆、先生、兒、媳婦、女	1	2	2	1	1	1	1	1	0	0	0	0	0	0	0	0	0	1	0	0	0	1	3	高血壓；膽固醇微高	1948	70	3	2	1		3
67				俊達	2012.3.1		1954-02-02	2	4	3	2	3	子女	1	3	3	1	3	1	2	1	0	0	0	0	0	0	0	0	0	0	0	0	0	1	2	類風濕性關節炎	1954	64	2	1	1		2
68				俊達	2012.3.1		1955-03-16	1	4	2	4	4	子女	1	5	2	1	2	1	2	0	0	0	0	0	0	0	0	0	0	0	0	0	0	0	0		1955	63	2	1	1		0
69				俊達	2012.3.1		1955-12-21	2	4	2	2	3		1	2	3	1	2	1	2	0	0	0	0	0	0	0	0	0	0	0	0	0	0	1	1	髖骨手術；偏頭痛；胃不好	1955	63	2	1	2		1
70				俊達	2012.3.1		1947-11-05	2	6	2	1	3		1	2	2	1	2	1	1	0	0	0	0	0	0	0	0	0	0	0	0	0	0	0	0		1947	71	3	2	2		0
71				台北(親友)	2012.2.25		1955-10-16	2	6	2	1	2	先生	1	5	3	1	2	1	1	0	0	0	0	0	0	0	0	0	0	0	0	0	0	1	1	下背痛	1955	63	2	1	1		1
72				台北(親友)	2012.2.25		1954-03-12	1	7	2	1	2	妻	1	1	2	3	2	1	1	0	0	0	0	0	0	0	0	0	0	0	0	0	0	1	1	B型肝炎	1954	64	2	1	1		1
73				士林	2012.3.7		1945-01-02	1	6	2		4	兒子	1	2	3	3	2	1	2	0	0	0	0	0	0	0	0	0	0	1	0	0	0	0	1		1945	73	3	2	2		1
74				士林	2012.3.8		1945-01-28	2	6	1	0	1	無	1	2	2	3	3	1	2	1	0	0	0	0	0	0	0	0	0	0	0	0	0	0	1		1945	73	3	2	2		1
75				士林	2012.3.9		1945-09-29	2	5	2	1	3	先生、小孩	1	1	3	3	2	1	2	0	0	0	0	0	0	0	0	1	0	1	0	0	0	0	2		1945	73	3	2	2		2
76				士林	2012.3.10		1954-11-26	2	7	2	2	4	家人	1	5	2	3	2	1	1	0	0	0	0	0	1	0	0	0	0	1	0	0	0	0	2		1954	64	2	1	1		2
77				士林	2012.3.11		1951-01-01	1	6	2	2	2	妻	1	1	2	3	2	1	2	0	0	0	0	0	0	0	0	0	0	0	0	0	0	0	0		1951	67	3	2	1		0
78				南港 (唱歌)	2012.3.8		1928-07-07	1	5	2	4	6		1	2	3	3	3	1	2	1	0	0	0	0	0	0	0	1	0	0	0	0	0	0	2		1928	90	5	4	3		2
79				南港 (唱歌)	2012.3.8		1949-04-01	2	6	2	3	2	先生	1	2	2	3	2	1	2	0	0	0	0	1	0	0	0	0	0	0	0	0	0	0	1	失眠	1949	69	3	2	1		1
80				南港 (唱歌)	2012.3.8		1946-10-25	2	6	5	2	2	長子	1	2	3	3	2	1	2	1	0	0	0	0	0	0	0	0	1	1	0	0	0	1	4	腰椎壓迫；神經炎	1946	72	3	2	2		4
81				南港 (唱歌)	2012.3.8		1950-11-10	1	4	2	2	4		1	8	3	3	2	1	2	0	0	0	0	0	0	1	0	0	0	0	0	0	0	1	2	小腿車禍受傷復健中	1950	68	3	2	1		2
82				南港 (唱歌)	2012.3.8		1923-10-04	2	2	5	6	1	無	1	5	1	3	4	1	2	0	0	0	1	1	0	1	1	0	0	1	0	1	0	0	6		1923	95	6	5	4		6
83				南港 (唱歌)	2012.3.8		1946-04-12	2	5	2	4	3	先生、女兒	1	1	3	3	3	1	2	0	0	0	0	0	1	0	0	0	0	0	0	0	0	0	1		1946	72	3	2	2		1
84				南港 (唱歌)	2012.3.8		1943-08-02	1	5	2	2	5	孩子	1	2	3	3	2	1	2	1	0	0	0	1	0	0	0	0	0	1	0	0	0	0	3		1943	75	4	3	2		3
85				南港 (唱歌)	2012.3.8		1947-07-28	1	4	3	3	5	孫女、孩子	1	2	3	3	3	2	3	0	0	0	0	0	0	0	0	0	1	0	0	0	0	0	1		1947	71	3	2	2		1
86				南港 (唱歌)	2012.3.8		1952-01-26	2	6	2	2	3	夫、子	1	8	2	3	2	1	2	0	0	0	0	0	0	0	0	0	0	0	0	0	0	0	0	公教住宅	1952	66	3	2	1		0
87				南港 (唱歌)	2012.3.8		1956-04-10	2	4	2	1	3	兒子	1	2	3	3	3	1	2	0	0	0	0	0	1	0	0	0	0	0	0	0	0	1	2	胃病	1956	62	2	1	1		2
88				南港 (唱歌)	2012.3.8		1952-08-04	2	3	2	3	11	兒子、女兒	1	2	3	3	2	1	2	0	0	0	0	1	0	0	0	0	0	0	0	0	0	0	1		1952	66	3	2	1		1
89				南港 (唱歌)	2012.3.8		1935-05-03	2	2	2	3	3	先生、兒子	1	2	3	3	2	1	2	0	0	0	0	0	0	0	0	0	0	0	0	0	0	1	1	脊椎開刀過骨刺	1935	83	4	3	3		1
90				南港 (唱歌)	2012.3.8		1943-08-22	2	5	2	4	3	外子、小兒子	1	2	2	3	2	1	1	0	0	0	0	0	0	0	0	0	0	0	0	0	0	1	1	部分缺牙	1943	75	4	3	2		1
91				萬華	2012.3.9		1933-01-01	1	5	2	1	3	妻、兒子	1	1	3	3	2	1	2	0	0	0	0	0	0	0	0	0	0	1	0	0	0	0	1		1933	85	5	4	3		1
92				萬華(打球)	2012.3.9		1954-02-03	1	4	2	2	5	子	1	1	3	3	3	2	2	0	0	0	0	0	0	0	0	0	0	1	0	0	0	0	1		1954	64	2	1	1		1
93				萬華(元極)	2012.3.9		1946-07-13	2	5	2	1	3	夫、小孩	1	2	2	3	2	1	1	0	0	0	0	0	0	0	0	0	0	1	0	0	0	0	1		1946	72	3	2	2		1
94				萬華(元極)	2012.3.9		1939-01-28	2	6	5		3		1	2	2	3	2	1	2	0	0	0	0	0	0	0	0	0	1	0	0	0	0	0	1		1939	79	4	3	2		1
95				萬華(元極)	2012.3.9		1937-07-01	2	6	2	4	2		1	1	2	3	3	1	1	0	0	1	0	0	0	0	1	0	0	0	0	0	0	0	2		1937	81	4	3	3		2
96				萬華	2012.3.9		1933-12-15	1	4	5			無	1	2	3	3	3	1	2	0	0	0	1	0	0	0	0	0	0	0	0	0	0	0	1	軍人；與3人鄰居一起住	1933	85	5	4	3		1
97				萬華	2012.3.9		1929-03-01	1	3	5	3	7	兒孫	1	3	2	3	2	1	2	0	0	0	0	0	0	0	0	0	0	1	1	0	0	0	2		1929	89	5	4	3		2
98				萬華	2012.3.9		1937-03-06	1	3	3	2	1	無	2	5	2	3	5	1	3	1	0	0	1	1	0	0	1	0	0	1	0	0	0	0	5		1937	81	4	3	3		5
99				萬華	2012.3.9		1926-12-26	1	4	5		1	無	2	5	3	3	4	1	3	0	0	0	0	0	0	1	1	0	1	0	0	1	0	1	5	腳跟痠麻；尿失禁	1926	92	5	4	4		5
100				萬華	2012.3.9		1947-09-02	2	7	1	0	1	無	1	5	2	3	2	1	1	1	0	0	0	0	0	0	0	0	0	0	0	0	0	0	1		1947	71	3	2	2		1
101				士林	2012.3.8		1932-11-10	2	5	5	1	1	無	1	1	3	3	3	1	2	0	0	0	0	0	0	0	0	0	0	1	0	0	0	0	1		1932	86	5	4	3		1
102				士林	2012.3.8		1932-07-20	1	6	2	2	2	妻	1	2	3	3	3	1	2	0	0	0	0	0	0	0	0	1	1	0	0	0	0	1	3	心臟支架；輕微糖尿病；腰痛；坐骨神經	1932	86	5	4	3		3
103				士林	2012.3.14		1938-07-07	2	4	2	2	2	先生	1	2	3	3	3	1	1	0	0	0	0	0	0	0	0	0	0	1	0	0	0	0	1	家管	1938	80	4	3	2		1
104				士林	2012.3.14		1928-06-19	2	3	5	1	2	兒子	1	3	3	3	3	2	2	0	0	1	0	0	0	0	0	0	0	0	0	0	0	0	1		1928	90	5	4	3		1
105				士林	2012.3.14		1933-05-10	2	4	5	5	6		1	5	3	3	3	1	2	0	0	0	0	1	0	0	1	0	0	1	0	0	0	1	4	膝關節退	1933	85	5	4	3		4
106				士林	2012.3.14		1927-02-04	1	3	2	5	2	老婆	1	1	3	3	3	1	2	0	0	1	0	0	0	0	1	0	0	1	0	0	0	1	4	攝護腺	1927	91	5	4	4		4
107				士林(黃)	2012.3.15		1950-10-18	2	7	2	2	4	老公、子女	1	5	3	3	3	1	2	0	0	0	0	0	0	0	0	0	0	0	0	0	0	0	0		1950	68	3	2	1		0
108				士林(黃)	2012.3.15		1951-07-23	1	7	2	2	4		1	5	2	3	3	1	2	0	0	1	0	0	0	0	0	0	0	1	0	0	0	1	3	眼/呼吸(輕微)；尿酸(微高)；高血壓(輕微)	1951	67	3	2	1		3
109				士林(黃)	2012.3.16		1945-05-10	2	6	2	2	2	配偶	1	5	3	3	3	1	2	0	0	1	0	1	0	0	0	0	0	0	0	0	0	0	2		1945	73	3	2	2		2
110				士林(黃)	2012.3.14		1944-09-22	1	6	2	2	2	配偶	1	5	3	3	3	2	2	0	0	1	0	1	0	0	1	1	0	0	0	0	0	1	5	輕微白內障乾眼症；睡眠品質不佳；聽力輕微減退；有胃潰瘍	1944	74	3	2	2		5
111				台南失智	2012.3.17		1945-05-01	2	4	2	2	3	老公、婆	1	2	2	3	3	1	2	0	0	0	0	0	1	0	0	0	0	0	0	0	0	0	1		1945	73	3	2	2		1
112				台南失智	2012.3.17		1957-03-09	2	4	2	2	4		1	2	3	3	3	2	3	0	0	0	0	0	0	0	0	0	0	0	0	0	0	1	1	胃腸	1957	61	2	1	1		1
113				台南失智	2012.3.17		1958-05-06	2	4	1	0	2	媽媽	1	2	4	1	4	2	3	1	1	1	1	1	0	0	1	1	0	0	0	0	0	1	8	照顧失智母親；支氣管過敏；眼睛；坐骨神經	1958	60	2	1	0		8
114				台南失智	2012.3.17		1955-08-05	2	6	2	2	4	先生孩子	6	2	3	3	2	1	2	0	0	0	0	1	0	0	0	0	0	0	0	0	0	1	2	住商公寓；肩頸較僵硬	1955	63	2	1	1		2
115				台南失智	2012.3.17		1956-08-24	2	4	3	3	2	子女	1	2	3	3	2	1	2	0	0	0	0	1	1	1	1	1	1	0	0	0	0	0	6		1956	62	2	1	1		6
116				台南失智	2012.3.17		1941-12-26	2	2	5	3	1	無	1	2	3	3	3	1	2	1	0	0	0	1	1	1	0	1	0	0	0	0	0	0	5		1941	77	4	3	2		5
117				台南失智	2012.3.17		1957-01-29	2	4	3	1	2	兒子	1	2	3	2	3		2	0	0	0	0	0	0	0	0	1	0	0	0	0	0	1	2	過敏	1957	61	2	1	1		2
118				台南失智	2012.3.17		1954-08-14	2	4	2		3	家人	1	2	3	3	2	2	2	0	0	0	0	1	0	0	0	0	0	0	0	0	0	0	1		1954	64	2	1	1		1
119				高雄(親友)	2012.3.19		1929-01-25	1	7	2	3	3	妻子、ATUN	1	1	2	3	2	1	2	1	0	0	0	0	0	0	1	0	0	0	0	0	0	0	2		1929	89	5	4	3		2
120				高雄(親友)	2012.3.19		1955-06-09	2	4	2	2	3		1	5	2	1	3	1	2	0	0	0	0	0	0	0	0	0	0	0	0	0	0	0	0		1955	63	2	1	1		0
121				高雄(親友)	2012.3.19		1954-09-01	2	7	2	2	3	女兒	1	2	2	3	2	1	2	0	0	0	0	0	1	0	0	0	0	0	0	0	0	0	1		1954	64	2	1	1		1
122				高雄(親友)	2012.3.19		1956-02-19	1	6	2	2			1	1	2	1	3	1	2	0	0	0	0	0	1	0	0	0	0	0	0	0	0	1	2	痛風	1956	62	2	1	1		2
123				高雄(親友)	2012.3.19		1950-10-16	1	6	2	1	2		1	2	3	1	3	1	2	0	0	0	0	1	1	0	1	0	0	0	0	0	0	0	3		1950	68	3	2	1		3
124				南港(唱歌)	2012.3.22		1953-05-02	2	4	2	2	6	家人	1	3	3	3	2	1	2	0	0	0	0	0	0	0	0	0	0	1	0	0	0	0	1		1953	65	3	2	1		1
125				南港(唱歌)	2012.3.22		1952-05-02	2	6	2	2	3	兒子	1	1	2	3	3	1	1	0	0	0	0	0	0	0	0	0	0	0	0	0	0	0	0		1952	66	3	2	1		0
126				南港(唱歌)	2012.3.22		1954-04-08	2	4	2	2	5	家人	1	2	3	3	3	1	2	0	0	1	1	1	1	0	0	1	0	0	0	0	0	0	5		1954	64	2	1	1		5
127				南港(唱歌)	2012.3.22		1952-08-04	2	3	2	3	11	夫、女兒	1	2	3	3	2	1	2	0	0	0	0	1	0	0	0	0	0	0	0	0	0	0	1		1952	66	3	2	1		1
128				南港(唱歌)	2012.3.22		1956-01-01	2	6	2	3	5		1	5	3	3	2	1	1	0	0	0	0	0	0	0	0	0	0	0	0	0	0	1	1	還不錯；透天房	1956	62	2	1	1		1
129				南港(唱歌)	2012.3.22		1953-03-28	1	5	3	1	2	王詠靈	1	2	2	1	3	1	2	0	0	0	0	0	0	0	0	0	0	0	0	0	0	0	0		1953	65	3	2	1		0
130				南港(唱歌)	2012.3.22		1956-05-13	2	4	2	2	4	先生子女	1	2	3	3	2	1	2	0	0	0	0	0	0	0	0	0	0	0	0	0	0	0	0		1956	62	2	1	1		0
131				南港(唱歌)	2012.3.22		1940-09-28	1	6	2	4	3	妻子女兒	1	3	3	3	3	2	2	0	0	0	0	0	0	0	0	0	1	1	0	0	0	0	2		1940	78	4	3	2		2
132				南港(唱歌)	2012.3.22		1950-11-01	2	4	2	2	3	兒子	1	3	3	3	3	1	2	0	0	0	0	0	0	0	0	0	0	0	0	0	0	0	0		1950	68	3	2	1		0
133				南港(唱歌)	2012.3.22		1947-10-09	1	5	2		3	子、妻	1	2	2	1	2	1	2	0	0	0	0	0	0	0	0	0	0	0	0	0	0	0	0		1947	71	3	2	2		0
134				南港(唱歌)	2012.3.22		1956-12-24	1	5	2	2	4	子女	1	1	2	1	2	1	1	0	0	1	0	0	0	0	0	0	0	0	0	0	0	0	1	近視老花	1956	62	2	1	1		1
135				南港(唱歌)	2012.3.22		1946-09-26	1	6	2	3	2	太太	1	7	2	2	2	1	1	0	0	0	0	0	1	0	0	0	0	1	0	0	0	0	2		1946	72	3	2	2		2
136				南港(唱歌)	2012.3.22		1946-06-25	2	5	2	3	3	先生女兒	1	2	3	3	2	1	1	0	0	0	0	0	1	0	0	0	0	0	0	0	0	1	2	腰痠背痛；頭痛、暈；牙齒欠佳	1946	72	3	2	2		2
137				南港(唱歌)	2012.3.22		1941-12-01	1	6	2	3	3	配偶、女兒	1	2	3	1	2	1	2	0	0	0	0	0	0	0	0	0	0	1	1	0	0	0	2		1941	77	4	3	2		2
138					2012.3.9		1960-02-11	2	5	1		2	母	1	1	3	1	2	1	1	1	0	0	0	0	0	0	0	0	0	0	0	0	0	0	1		1960	58	2	1	0		1
139					2012.3.9		1956-03-22	2	6	3	1	2	兒子	1	1	3	1	3	2	2	0	0	0	0	0	0	0	0	0	0	0	0	0	0	1	1	牙周病	1956	62	2	1	1		1
141				萬華	2012.3.23		1949-06-01	2	5	2	2	3	兒子	1	2	2	2	2	1	2	0	0	0	0	0	0	0	0	0	0	0	0	0	0	0	0		1949	69	3	2	1		0
142				萬華	2012.3.23		1948-12-01	2	NA	2	3	1		1	2	2	3	2	1	2	0	0	0	0	0	0	0	0	0	0	0	0	0	0	0	0		1948	70	3	2	1		0
143				萬華	2012.3.23		1952-11-20	1	6	2	3	8	兒女	1	2	2	1	2	1	2	0	0	0	0	0	0	0	0	0	0	0	0	0	0	0	0		1952	66	3	2	1		0
144				士林靈糧堂	2012.3.20		1937-11-06	2	2	2	3	2	先生	1	2	2	3	2	1	2	1	0	0	0	0	0	0	0	0	0	0	0	0	0	0	1		1937	81	4	3	3		1
145				士林靈糧堂	2012.3.20		1933-02-26	2	1	5	3	6	女兒	1	2	3	3	1	1	2	0	1	0	0	0	0	0	0	0	0	1	0	0	0	0	2		1933	85	5	4	3		2
146				士林靈糧堂	2012.3.20		1927-06-24	2	1	5	0	1	無	1	2	3	3	2	1	2	0	0	0	0	0	0	0	0	1	0	1	0	0	0	0	2		1927	91	5	4	4		2
147				士林靈糧堂	2012.3.20		1946-08-18	2	4	2	2	3		1	2	3	3	3	1	2	1	0	0	0	1	1	1	0	0	0	0	0	0	0	0	4		1946	72	3	2	2		4
148				士林靈糧堂	2012.3.20		1934-11-27	2	1	2	7	6	兒子孫子	1	5	3	3	3	1	2	0	0	1	1	0	0	0	1	0	0	0	0	0	0	0	3		1934	84	4	3	3		3
149				士林靈糧堂	2012.3.20		1934-08-30	2	1	5	6	5	兒孫	1	3	3	3	2	1	2	1	0	0	0	0	1	0	0	1	0	0	0	0	0	0	3		1934	84	4	3	3		3
150				士林靈糧堂	2012.3.20		1942-11-28	1	5	2		3	妻子	1	2	3	3	2	1	2	0	0	0	0	0	0	0	0	0	1	0	0	0	0	1	2	肝炎	1942	76	4	3	2		2
151				士林靈糧堂	2012.3.20		1949-07-09	2	2	2		4	女兒	1	2	3	3	2	1	2	1	0	0	0	0	0	0	0	0	0	0	0	0	0	0	1	家管	1949	69	3	2	1		1
152				士林靈糧堂	2012.3.20		1942-06-15	2	2	5	1	5	女	1	2	3	3	3	1	2	0	0	0	0	0	0	0	0	0	0	1	0	0	0	0	1		1942	76	4	3	2		1
153				士林靈糧堂	2012.3.20		1934-07-29	2	2	5	4	1	無	1	5	3	3	2	1	2	0	0	0	0	1	0	0	0	1	0	1	0	0	0	0	3		1934	84	4	3	3		3
154				士林靈糧堂	2012.3.20		1941-04-21	2	6	2	4	2	配偶	1	2	2	3	2	1	2	1	0	0	0	0	0	0	0	1	0	1	0	0	0	1	4	心律不整；有點老化如關節有點疼痛腰酸背痛	1941	77	4	3	2		4
155				士林靈糧堂	2012.3.20		1943-04-23	2	5	2	1	2		1	2	2	3	3		2	0	0	0	0	0	0	0	0	1	0	0	0	0	0	0	1		1943	75	4	3	2		1
156				士林靈糧堂	2012.3.20		1939-11-07	1	3	2	3	2	女兒	1	2	3	3	3	1	2	0	0	0	0	0	0	0	0	0	1	0	0	0	0	0	1		1939	79	4	3	2		1
157				士林靈糧堂	2012.3.20		1921-11-13	1	6	5	2	1	無	1	5	4	3	4	2	4	0	1	1	0	1	1	1	1	1	0	1	0	0	0	0	8	失眠	1921	97	6	5	4		8
158				士林靈糧堂	2012.3.20		1932-11-21	2	1	2	4	2	先生	1	5	3	3	3	1	2	1	0	1	1	0	1	1	0	0	0	1	0	0	0	1	7	腳痠痛；膽固醇	1932	86	5	4	3		7
159				士林靈糧堂	2012.3.20		1941-03-11	2	2	2		5		1	2	3	3	3	1	2	1	0	0	0	0	1	0	0	0	0	0	0	0	0	1	3	腳痛	1941	77	4	3	2		3
160				士林靈糧堂	2012.3.20		1930-04-05	1	2	2	5	7	兒子	1	5	3	3	2	1	2	0	0	1	0	1	0	0	1	0	0	0	0	0	0	0	3		1930	88	5	4	3		3
161				士林靈糧堂	2012.3.20		1941-03-15	2	2	2	2	5		1	2	2	3	3	NA	NA	0	0	0	0	0	0	0	0	0	0	0	0	0	0	0	0		1941	77	4	3	2		0
162				士林靈糧堂	2012.3.20		1934-07-04	2	2	5	3	2		1	3	3	3	2			0	0	0	0	0	0	1	0	0	0	0	0	0	0	0	1		1934	84	4	3	3		1
163				士林靈糧堂	2012.3.20		1945-01-26	2	3	5	3	4	家人	1	7	3	3	2	1	3	0	0	0	0	1	0	0	0	0	0	0	0	0	0	0	1		1945	73	3	2	2		1
164				士林	2012.3.7		1940-05-07	2	5	2	2	3	女兒	1	1	2	3	3	1	2	0	0	0	0	0	0	0	0	1	0	1	0	0	0	0	2		1940	78	4	3	2		2
165				中山敬老	2012.4.11		1928-09-03	2	2	NA	5	2	兒子	1	5	3	3	2	1	3	0	0	0	1	0	0	1	0	0	0	0	0	0	0	1	3	膝關節退化；神經痛	1928	90	5	4	3		3
166				中山敬老	2012.4.11		1925-10-15	1	4	5	5	5	二子	1	2	3	3	2	1	1	0	0	0	1	1	0	1	0	1	0	0	0	0	0	1	5	行動較慢；精神不濟	1925	93	5	4	4		5
167				中山敬老	2012.4.11		1938-11-13	2	4	2	4	1	住兒子對面	1	2	3	3	3	1	2	0	0	1	0	1	0	0	0	0	1	1	0	0	0	1	5	膝蓋；腰痛	1938	80	4	3	2		5
168				中山敬老	2012.4.11		1931-11-13	1	4	2		3		1	2	3	3	2	1	2	0	0	1	0	0	0	0	0	1	0	0	0	0	0	1	3	泌尿	1931	87	5	4	3		3
169				中山敬老	2012.4.11		1930-02-04	2	NA	5	6	5		1	2	3	3	3	2	2	0	0	0	0	1	0	0	0	0	0	0	0	0	0	0	1	原市府打字員	1930	88	5	4	3		1
170				中山敬老	2012.4.11		1946-12-13	2	4	1		5	母親、弟弟家人	1	2	3	3	2	1	2	0	0	0	1	0	0	0	0	0	0	0	0	0	0	0	1	焦慮	1946	72	3	2	2		1
171				中山敬老	2012.4.11		1947-02-09	2	3	5	5	2	小女兒	1	2	3	3	2	1	1	0	0	0	0	0	0	0	0	0	0	0	0	0	0	0	0	低血壓服藥中	1947	71	3	2	2		0
172				中山敬老	2012.4.11		1941-12-02	2	NA	5	5	7	兒子	1	2	3	3	3	1	2	0	0	0	0	1	0	0	0	0	0	1	0	0	0	0	2		1941	77	4	3	2		2
173				中山敬老	2012.4.11		1936-05-18	2	NA	2	5	3	女兒	2	2	3	3	3	2	2	0	0	0	0	1	1	0	1	0	0	1	0	0	0	1	5	C型肝炎	1936	82	4	3	3		5
174				中山敬老	2012.4.11		1933-05-01	2	2	5	3	2	外勞	1	2	3	3	3	1	3	0	0	1	0	0	0	0	1	0	0	0	0	0	0	0	2		1933	85	5	4	3		2
176				久如里	2012.4.11		1941-12-03	2	4	2	3	6	小兒子孫子	1	1	3	3	3	1	2	1	0	1	0	0	0	0	0	0	0	0	0	0	0	0	2		1941	77	4	3	2		2
177				久如里	2012.4.11		1956-02-29	2	5	2	3	5		1	2	1	3	2	2	2	0	0	0	0	0	0	0	0	0	0	0	0	0	0	0	0		1956	62	2	1	1		0
178				久如里	2012.4.11		1943-04-29	1	6	2	2	5	母子女孫	1	8	2	3	2	1	2	0	0	0	0	0	0	0	0	0	0	0	0	0	0	0	0		1943	75	4	3	2		0
179				久如里	2012.4.11		1958-09-05	1	4	2	2	4	妻、子	1	3	3	3	2	1	2	0	0	0	0	1	1	0	0	0	0	0	0	0	0	1	3	耳鳴、頸椎骨刺	1958	60	2	1	0		3
180				高雄(親友)			1950-01-01	2	2	2	4	6	夫、兒子、媳婦、2孫子	1	3	3	3	2	1	2	1	0	0	0	1	1	0	0	1	0	1	0	0	0	1	6	退化性關節炎	1950	68	3	2	1		6
181				高雄(親友)			1950-01-01	1	2	2	4	6	妻、兒子、媳婦、2孫子	1	3	3	3	2	1	2	0	1	0	0	0	0	0	0	0	0	0	0	0	0	0	1		1950	68	3	2	1		1
182				高雄(親友)			1952-01-30	1	2	2	3	6	大兒子、媳婦、2孫子	1	3	2	1	2	1	2	0	0	1	0	0	0	0	1	0	0	1	0	0	0	0	3		1952	66	3	2	1		3
183				高雄(親友)			1956-06-28	2	2	2	3	6	家人	1	3	2	2	3	1	2	0	0	0	0	0	0	0	0	0	0	0	0	0	0	0	0		1956	62	2	1	1		0
184				高雄(親友)			1949-11-30	2	5	2	3	5	子女	1	5	3	2	2	1	2	0	0	0	0	1	0	0	0	0	0	0	0	0	0	0	1		1949	69	3	2	1		1
185				高雄(親友)			1956-10-30	2	4	2	1	4	先生、婆婆、女兒	1	2	2	2	3	1	2	0	0	0	0	0	1	0	0	0	0	0	0	0	0	0	1		1956	62	2	1	1		1
186				高雄(親友)			1953-04-17	1	6	2	1	4	媽媽、太太、小孩	1	3	3	3	3	1	2	0	0	0	0	0	0	0	0	0	1	1	0	0	0	0	2		1953	65	3	2	1		2
187				高雄(親友)			1930-02-01	2	3	5	3	5	兒子、媳婦、孫子	1	1	3	3	2	1	1	1	0	1	0	1	1	1	0	0	0	1	0	0	0	1	7	膝關節退化、五十肩	1930	88	5	4	3		7
188				高雄(親友)			1933-02-03	2	3	2	5	2	先生	1	2	3	3	3	1	3	1	1	1	0	1	1	1	0	0	0	1	0	0	0	0	7	腰痠痛	1933	85	5	4	3		7
189				高雄(親友)			1940-12-20	1	6	2	2	4	太太、孩子	1	1	3	3	2	1	2	0	0	1	0	1	1	1	0	0	0	1	0	0	0	1	6	腎臟萎縮；高血脂	1940	78	4	3	2		6
190				高雄(親友)			1935-03-02	1	8	2	0	2	太太	1	1	3	1	3	1	2	0	1	1	0	0	1	0	0	1	0	0	0	0	1	1	6	巴金森；氣喘；攝護腺增生	1935	83	4	3	3		6
191				高雄(親友)			1948-11-26	2	7	2	0	2	先生	1	1	2	1	3	1	2	1	0	0	0	1	0	0	0	0	0	0	0	0	0	0	2		1948	70	3	2	1		2
192				高雄(親友)			1956-05-07	2	2	2	4	5		1	2	3	3	3	2	2	0	0	1	0	1	0	0	0	0	0	0	0	0	0	0	2		1956	62	2	1	1		2
193				高雄(親友)			1953-02-10	1	2	2	4	5	妻女	1	2	3	3	3	1	2	0	0	0	0	0	0	0	0	1	0	0	0	0	0	0	1		1953	65	3	2	1		1
194				高雄(三民)			1954-11-18	2	4	2	2	3	先生、兒子	1	2	2	1	2	1	3	0	0	0	0	0	0	0	0	0	0	0	0	0	0	0	0		1954	64	2	1	1		0
195				高雄(三民)			1956-08-25	2	6	2	2	5	公公	1	2	2	1	2	1	1	0	0	0	0	0	0	0	0	0	0	0	0	0	0	0	0		1956	62	2	1	1		0
196				高雄(三民)			1949-03-25	2	4	2	2	4		1	2	2	1	2	1	2	0	0	0	0	1	0	0	0	0	0	1	0	0	0	0	2		1949	69	3	2	1		2
197				高雄(三民)			1954-08-26	1	8	1	2	4		1	5	2	1	2	1	1	0	0	0	0	0	0	0	0	0	0	1	0	0	0	0	1		1954	64	2	1	1		1
198				高雄(三民)			1956-09-24	2	6	2	2	6	公婆子女	1	2	2	3	2	1	1	0	0	0	0	1	0	0	0	0	0	0	0	0	0	0	1		1956	62	2	1	1		1
199				高雄(三民)			1951-04-30	2	6	2	2	4		1	1	2	3	3	1	2	0	0	0	0	0	0	0	0	0	0	0	0	0	0	0	0		1951	67	3	2	1		0
200				高雄(三民)			1951-11-30	1	6	2	2	4	家人	1	2	1	3	2	1	1	0	0	0	0	0	0	0	0	0	0	1	0	0	0	0	1		1951	67	3	2	1		1
201			29	高雄(親友)			1953-06-22	2	6	5	2	3	子女	1	5	3	2	2	1	2	0	0	0	0	0	1	0	0	0	1	1	0	0	0	1	4	血糖	1953	65	3	2	1		4
202				高雄(親友)			1954-09-30	2	4	2	2	4	夫、子	1	2	3	2	3	1	2	0	0	0	0	0	1	0	0	0	0	0	0	0	0	0	1		1954	64	2	1	1		1
203	1		30	高雄(親友)	2012.4.25		1939-02-21	1	5	5	4	1	無	1	2	3	3	3	1	2	0	0	0	0	0	0	0	0	0	0	1	0	0	0	0	1		1939	79	4	3	2		1
204				台南(寄)			1953-01-02	2	4	3	2	3		1	2	3	3	3	1	2	0	0	0	0	0	1	0	0	0	0	0	0	1	0	1	3	眼瞼痙攣；脊椎骨折；偏頭痛	1953	65	3	2	1		3
205				台南(寄)			1942-11-30	2	3	2	3	NA		1	2	3	3	2	1	2	0	0	0	0	0	1	0	0	1	0	1	0	0	0	1	4	骨質疏鬆	1942	76	4	3	2		4
206				台南(寄)			1950-03-10	2	5	NA	3	5		1	1	2	3	2	1	1	0	0	0	0	0	1	0	0	0	0	0	0	0	0	0	1		1950	68	3	2	1		1
207			29	高雄(親友)	2012.4.25		1954-06-10	2	6	2	3	5		1	2	3	3	2	1	2	0	1	1	1	1	0	0	0	0	0	0	0	0	0	1	5	過敏；焦慮	1954	64	2	1	1		5
208			28	高雄(親友)	2012.4.25		1956-11-19	2	4	2	2	4	先生、2女兒	1	5	3	2	2	1	2	0	1	0	0	0	1	0	0	0	0	0	0	0	0	0	2	肺纖維化；支氣管擴張	1956	62	2	1	1		2
209			28	中山	2012.4.27		1940-05-16	2	5	5	2	1	無	1	2	4	3	3	2	2	1	0	0	0	0	1	0	0	1	1	0	0	0	0	0	4	輕微關節炎、心臟、糖尿病	1940	78	4	3	2		4
210			28	中山	2012.4.27		1944-08-08	2	4	5	2	1	無	1	2	3	3	3	1	3	0	1	0	0	0	0	0	0	0	0	0	0	0	0	0	1	支氣管擴張	1944	74	3	2	2		1
211	2		28	高雄(親友)	2012.4.25		1938-05-08	1	6	5	4	1	無	1	5	2	3	3	1	3	1	0	0	0	0	0	1	0	0	0	0	0	0	0	1	3	退化性關節炎	1938	80	4	3	2		3
212	3		28	高雄(親友)	2012.4.26		1927-01-12	1	3	2	3	7	兒子一家、外勞	1	2	3	3	3	1	2	0	0	0	0	0	0	1	0	1	0	1	0	0	0	1	4	車禍腳斷成三截	1927	91	5	4	4		4
213				泰山	2012.5.10		1943-01-04	1	3	2	4	2	妻	1	2	3	3	3	2	3	0	0	0	0	1	0	0	0	0	0	0	0	0	0	1	2	膽固醇高；尿酸高	1943	75	4	3	2		2
214				泰山	2012.5.10		1944-01-08	2	2	2	4	2	先生	1	2	3	3	2	1	4	1	0	0	0	1	0	0	0	0	0	0	0	0	0	0	2		1944	74	3	2	2		2
215				泰山	2012.5.10		1943-06-27	2	2	2	3	2	先生	1	2	3	3	3	1	1	1	0	0	0	0	1	0	0	0	0	0	0	0	0	0	2	膝退化；腰椎問題	1943	75	4	3	2		2
216				泰山	2012.5.10		1931-10-30	1	3	2	3	2	妻	1	2	3	3	3	1	2	1	0	0	0	0	0	0	0	1	0	0	0	0	0	0	2		1931	87	5	4	3		2
217				泰山	2012.5.10		1937-08-26	2	2	3	5	7	大兒子	1	7	1	3	3	1	2	0	0	0	0	0	0	0	0	0	0	0	0	0	0	0	0		1937	81	4	3	3		0
218				中山	2012.5.11		1932-12-19	2	2	5	3	1	無	1	1	4	3	4	1	4	0	0	1	0	1	0	0	1	0	1	1	0	0	0	1	6	補助3500/月；青光眼；要吃安眠藥才睡得著；戴助聽器；骨質疏鬆；2月跌倒；之前在台灣水泥公司打掃；	1932	86	5	4	3		6
	26	訪問	28	泰山	2012.5.10			1																												0		1900	118	8	7	6		0
	27	訪問	21	泰山	2012.5.10			2																												0		1900	118	8	7	6		0
	21	自填	24	泰山	2012.5.10			1																												0		1900	118	8	7	6		0
	23	自填	27	泰山	2012.5.10			1																												0		1900	118	8	7	6		0
	46	訪問	23	泰山	2012.5.17		1931-05-28	2	2	2	2	7	孫女、兒子、媳婦、先生	1	2	3	3	3	1	1	0	0	1	1	0	0	1	0	0	1	0	0	1	0	0	5		1931	87	5	4	3		5
	24	訪問	22	泰山	2012.5.17		1938-10-20	2	2	5	6	3	孫子	1	5	2	3	2	1	2	0	0	0	0	0	0	1	0	0	0	1	0	0	0	0	2		1938	80	4	3	2		2
	25	訪問	21	泰山	2012.5.17			1																												0		1900	118	8	7	6		0
	27	訪問	26	泰山	2012.5.17		1942-11-24	2	2	2	4	7	大兒子	1	2	2	3	2	1	2	0	0	0	0	0	1	0	0	0	0	1	0	0	0	0	2		1942	76	4	3	2		2
	30	訪問	23	泰山	2012.5.10																															0		1900	118	8	7	6		0
219		自填		台北	2012.5.21		1953-01-20	2	5	2	2	3	子女	1	2	3	3	3	1	2	0	0	0	0	0	0	0	0	0	0	1	0	0	0	0	1		1953	65	3	2	1		1
220		自填		台北	2012.5.21		1950-11-22	2	5	2	1	2	女兒	1	5	3	3	3	1	2	1	0	0	0	0	0	0	0	1	0	0	0	0	0	1	3	胃腸較差；心律輕微不整；風濕關節炎	1950	68	3	2	1		3
221		自填		久如里	2012.5.24		1951-09-10	2	2	2	3	3	先生、兒子	1	2	3	3	2	1	2	0	0	1	0	1	1	0	0	1	0	1	0	0	0	0	5		1951	67	3	2	1		5
222		自填		久如里	2012.5.24		1937-12-25	2	4	2	3	2	先生	1	2	NA	3	3	1	2	1	0	0	0	1	0	0	0	1	1	1	0	0	0	0	5		1937	81	4	3	3		5
223		自填		久如里	2012.5.24		1945-07-29	2	3	2	1	3		1	1	3	3	3	1	3	0	0	0	0	0	0	0	0	0	1	1	0	0	0	0	2		1945	73	3	2	2		2
224		訪問		久如里	2012.5.24		1932-02-05	1	3	2	1	2	太太	1	2	3	3	3	1	3	0	0	0	0	0	0	0	0	0	0	0	0	0	0	1	1	自律神經失調；軍人、23000元	1932	86	5	4	3		1
225		訪問		久如里	2012.5.24		1933-11-18	1	2	2	2	3		1	2	3	3	3	1	3	0	0	0	0	0	0	0	0	0	0	1	0	0	0	0	1		1933	85	5	4	3		1
226		訪問		久如里	2012.5.24		1924-07-03	1	5	2	6	2	太太	1	4	4	3	3	1	2	0	0	0	0	0	0	1	0	1	1	1	0	1	0	1	6	坐骨神經；跌倒	1924	94	5	4	4		6
227		自填		久如里	2012.5.24		1925-01-04	1	6	2	2	2	太太	1	5	3	3	3	1	2	0	0	0	0	0	0	0	0	1	0	1	0	0	0	0	2		1925	93	5	4	4		2
228		訪問		久如里	2012.5.24		1925-05-29	1	5	2	5	4		1	1	3	3	3	1	2	0	1	1	0	0	0	1	0	1	1	0	0	0	0	0	5		1925	93	5	4	4		5
229		訪問		久如里	2012.5.24		1922-11-13	1	4	2	NA	5		1	5	3	3	3	1	3	0	0	0	0	0	0	0	1	1	1	1	0	0	0	0	4		1922	96	6	5	4		4
230		自填		久如里	2012.5.24		1930-02-05	1	5	4	2	2	女兒	1	4	3	3	3	1	2	0	0	0	1	0	1	0	1	0	0	0	0	0	0	0	3		1930	88	5	4	3		3
231		訪問		泰山	2012.5.24		1932-10-01	1	2	2	5	3	太太、女兒	1	2	3	3	3	1	2	1	0	0	0	0	0	0	0	1	0	0	0	0	0	1	3	膝關節退化；心臟微喘；燒聲；作田	1932	86	5	4	3		3
232		自填		泰山	2012.5.24		1942-11-24	2	2	2	4	7	兒子	1	3	3	3	2	2	2	0	0	0	0	0	0	0	0	0	0	1	0	0	0	0	1		1942	76	4	3	2		1
233	47	自填	29	泰山	2012.5.17		1939-07-02	1	3	2	NA	5		1	3	3	3	4	2	3	1	0	0	0	1	0	1	1	1	0	1	0	0	0	1	7	腰酸背痛；眼睛視力不好	1939	79	4	3	2		7
234	26	自填	25	泰山	2012.5.17		1939-01-24	1	2	5	3	2	女兒	1	2	3	3	4	1	3	0	0	0	0	0	0	0	0	0	0	1	0	0	0	0	1	3500/月；以前是司機	1939	79	4	3	2		1
235		訪問		泰山	2012.5.24		1937-05-18	1	2	2	3	2	太太	1	2	3	3	3	1	2	0	0	0	0	0	0	0	0	0	0	0	0	0	0	1	1	骨折	1937	81	4	3	3		1
236	22	自填	28	泰山	2012.5.24		1951-09-07	1	5	2	3	5	子女	1	1	2	3	3	1	2	0	0	0	0	0	1	1	0	0	1	0	0	1	0	0	4		1951	67	3	2	1		4
237		自填		高雄			1941-02-07	1	6	2	4	11		1	3	3	3	2	1	2	0	0	1	0	1	0	0	0	1	0	0	0	0	0	0	3		1941	77	4	3	2		3
238		自填		高雄			1944-09-09	1	3	2	4	2	太太	1	3	3	1	2	1	2	0	0	1	0	0	1	0	0	1	0	0	0	0	0	0	3		1944	74	3	2	2		3
239		自填		高雄			1942-06-07	1	4	2	4	6		1	2	3	3	4	2	3	0	0	0	0	1	0	0	0	0	0	0	0	0	0	0	1	攝護腺	1942	76	4	3	2		1
240		自填		高雄			1956-05-11	1	4	2	3	5		1	3	2	1	3	1	2	1	0	0	0	0	0	0	0	0	0	0	0	0	0	0	1		1956	62	2	1	1		1
241		自填		高雄			1946-10-10	1	7	2	2	3		1	2	3	3	2	1	2	0	0	0	0	1	0	0	0	0	0	0	0	0	0	0	1		1946	72	3	2	2		1
242		自填		高雄			1947-10-14	1	6	2	3	2	太太	1	3	4	3	4	1	3	1	0	1	1	1	1	1	0	0	1	0	0	0	0	0	7		1947	71	3	2	2		7
243		自填		高雄			1956-11-19	1	3	2	3	5		1	2	3	1	3	1	2	1	0	0	0	0	0	0	0	0	0	0	0	0	0	1	2	尿酸	1956	62	2	1	1		2
244		自填		高雄			1952-01-03	1	3	2	4	6	家人	1	3	NA	3	3	1		0	0	0	0	0	0	0	0	0	1	0	0	0	0	0	1		1952	66	3	2	1		1
245		自填		高雄			1952-12-02	1	5	2	3	2	太太	1	1	3	3	2	1	1	0	0	0	0	0	0	0	0	0	0	0	0	0	0	1	1	小中風	1952	66	3	2	1		1
246		自填		俊達	2012.6.4		1933-11-04	1	6	2	3	2	太太	1	2	3	3	3	1	2	0	0	0	0	0	0	0	0	0	0	1	0	0	0	0	1		1933	85	5	4	3		1
247		自填		老學(英文)	2012.6.6		1943-05-12	1	5	2	2	2	妻	1	2	2	3	3	1	2	0	0	0	0	0	0	0	0	0	0	0	0	0	0	1	1	攝護腺	1943	75	4	3	2		1
248		自填		老學(英文)	2012.6.6		1928-08-21	2	5	5	2	1	無	1	1	2	3	3	1	3	0	0	0	1	1	0	0	0	1	0	1	0	0	0	1	5	高膽固醇；心律不整	1928	90	5	4	3		5
249		自填		高雄			1946-09-06	1	4	2	2	4		1	2	3	1	3	2	2	0	0	0	0	0	0	0	0	1	0	1	0	0	0	0	2		1946	72	3	2	2		2
250		自填		高雄			1955-05-14	1	5	2	1	3		1	3	2	2	2	1	2	0	0	0	0	0	0	0	0	0	0	1	0	0	0	0	1		1955	63	2	1	1		1
251	6	自填	30	高雄(親友)			1928-06-07	1	5	2	4	2	太太	1	2	2	3	2	1	2	0	0	0	0	0	0	0	1	0	0	0	0	0	0	0	1		1928	90	5	4	3		1
252	7	自填	25	高雄(親友)			1943-02-25	2	2	2	4	2	先生	1	5	3	3	3	1	2	0	0	0	1	1	1	0	0	0	1	1	0	0	0	0	5		1943	75	4	3	2		5
253	4	自填	30	高雄(親友)			1949-01-08	2	6	2	2	6	公婆兒子外勞	1	2	3	3	3	1	3	0	0	1	1	0	0	0	1	0	0	0	0	0	0	0	3	耳鳴；白內障	1949	69	3	2	1		3
254	5	自填	30	高雄(親友)			1948-12-30	1	6	2	2	6	父母子女	1	1	3	3	3	1	2	0	0	0	0	0	0	0	0	0	0	1	0	0	0	0	1		1948	70	3	2	1		1
255	38	自填	28	泰山	2012.5.31		1932-12-12	1	4	5	3	4	兒子	1	1	3	3	3	1	2	1	0	0	0	0	0	1	0	0	0	0	0	0	0	0	2		1932	86	5	4	3		2
256		訪問		泰山	2012.5.31		1928-05-04	1	1	5	3	7	兒子	1	2	3	3	3	2	2	1	0	1	0	0	1	0	0	1	0	1	0	0	0	0	5	膝退化；眼茫	1928	90	5	4	3		5
257		自填		老學三民(營)	2012.5.28		1932-05-21	1	6	2	2	6		1	2	3	3	3	1	2	0	0	0	0	0	0	0	1	1	0	0	0	0	0	0	2	重聽	1932	86	5	4	3		2
258		自填		老學三民(營)	2012.5.28		1930-06-16	1	6	2	3			1	2	NA	3	3	1	2	1	0	0	0	0	0	0	0	0	0	1	0	0	0	0	2		1930	88	5	4	3		2
259		自填		老學三民(營)	2012.5.28		1951-09-02	1	7	2	4	5		1	2	2	2	2	1	1	0	0	0	0	1	0	0	1	0	0	0	0	0	0	0	2		1951	67	3	2	1		2
260		自填		老學三民(營)	2012.5.28		1930-03-16	2	4	5	5	3	女兒	1	1	3	3	3	1	3	0	0	1	0	1	1	1	1	1	1	1	0	0	0	0	8		1930	88	5	4	3		8
261		自填		老學光復(書)	2012.5.30		1944-04-30	1	6	2	2	3	長孫	1	2	3	3	3	1	2	0	0	0	0	0	1	0	0	0	0	0	0	0	0	0	1	五十肩	1944	74	3	2	2		1
262		自填		老學光復(書)	2012.5.30		1942-01-28	1	6	2	2	2	太太	1	3	1	3	2	1	2	0	0	0	0	0	0	0	0	0	0	0	0	0	0	0	0		1942	76	4	3	2		0
263		自填		老學光復(書)	2012.5.30		1943-10-24	1	6	2	2	3	妻、女兒	1	2	1	2	1	1	1	0	0	0	0	0	0	0	0	0	0	0	0	0	0	0	0		1943	75	4	3	2		0
264		自填		老學光復(書)	2012.5.30		1944-01-19	1	6	2	2	2		1	2	3	3	2	1	2	0	0	0	1	0	0	0	0	0	1	0	0	0	0	1	3	血糖高；略有憂鬱；胃食道逆流	1944	74	3	2	2		3
265		自填		老學光復(書)	2012.5.30		1932-01-06	1	6	2	2	4	兒	1	1	2	2	2	1	2	0	0	1	0	0	0	0	0	0	0	0	0	0	0	0	1		1932	86	5	4	3		1
266		自填		老學光復(書)	2012.5.30		1933-08-05	1	4	5	3	5		1	2	3	3	3	1	2	0	0	0	0	0	0	0	0	0	1	0	0	0	0	0	1		1933	85	5	4	3		1
267		自填		老學光復(書)	2012.5.30		1938-05-13	1	7	2	2	6	兒、孫	1	2	2	2	2	1	2	0	0	0	0	0	0	0	0	0	1	0	0	0	0	0	1		1938	80	4	3	2		1
268		自填		老學光復(書)	2012.5.30		1934-05-23	1	5	2	3	4	子女	1	5	3	3	2	1	2	0	0	0	0	0	0	0	0	0	0	1	0	0	0	0	1		1934	84	4	3	3		1
269		自填		老學光復(書)	2012.5.30		1920-10-28	1	5	2	2	5	外傭	1	1	2	3	1	1	1	0	0	0	0	0	0	1	0	0	0	1	0	0	0	0	2	老化；腳不好	1920	98	6	5	4		2
270		自填		老學光復(書)	2012.5.30		1938-07-02	2	4	2	3	6	夫子女媳婦孫女	1	3	2	3	3	1	2	1	0	0	0	0	0	0	0	0	0	0	0	0	0	0	1		1938	80	4	3	2		1
271		訪問		高雄			1934-12-08	2	1	5	5	4	孫子、媳婦、女兒	1	2	4	3	3	1	3	1	0	1	0	1	1	1	0	1	1	1	0	0	0	0	8		1934	84	4	3	3		8
272		訪問		高雄			1928-04-23	2	1	5	5	2	兒子	1	1	4	3	4	2	4	1	0	1	0	1	1	0	0	0	0	1	0	0	0	0	5		1928	90	5	4	3		5
273		訪問		高雄			1940-10-15	2	3	5	4	5	兒子媳婦孫子	1	2	4	3	2	1	2	0	0	1	1	1	1	1	1	1	0	1	0	0	0	0	8		1940	78	4	3	2		8
274		訪問		高雄			1940-10-02	2	5	2	4	6	孫子	1	1	3	3	2	1	2	0	0	1	0	1	0	0	1	0	0	1	0	0	0	1	5	腎臟功能不好	1940	78	4	3	2		5
275		自填		老學光復(書)	2012.5.30		1946-12-09	2	6	2	1	2	夫	1	1	2	3	2	1	1	0	0	0	0	1	0	0	0	0	0	0	0	0	0	0	1		1946	72	3	2	2		1
276							1925-06-01	1	4	2	NA	2		1	1	2	3	3	1	2	0	0	0	0	0	0	0	0	0	0	0	0	0	0	0	0		1925	93	5	4
277
278																																											mean	2.23404
279																																											SD	1.91692
280
281
282
283
284
285
286
287
288
289
290
291
292
293
294
295
296
297
298
299
300
301
302
303
304
305
306
307
308
309
310
311
312
313
314
315
316
317
318
319
320
321
322
323
300				南港 (理髮)	2012.2.23		1925-06-01	1	4	2		2		1	1	2	3	3	1	2	0	0	0	0	0	0	0	0	0	0	0	0	0	0

## Sheet: HELP_reverse_170526.去除不良data毛安 
0	ex1_walk	ex2_stretch	ex3_center	ex4_strength	ex5_riding	ex6_swim	ex7_ball	ex8_hongfu	ex9_dance	eat1_protein	eat2_calcium	eat3_fruit	ex4_rice	eat5_cholesterol*	eat6_sodium*	eat7_fat*	eat8_sweet*	eat_water	social_out	social_volunteer	social_entertainment	social_center	social_cultural	social_politic	social_learning	social_acadamic	social_gathering	social_contact	social_care	social_job	leisure_reading	leisure_media	leisure_activity	leisure_gardening	leisure_games	leisure_writing	leisure_outdoor	leisure_fixing	leisure_cooking	leisure_art	ADL_grooming*	ADL_wash*	ADL_sleep*	ADL_shopping	ADL_meal*	ADL_rest*	ADL_housework	ADL_planning	spirit_day
0	1. 您一星期有幾天會出外散步或使用跑步機走路作為運動一次至少20分鐘？	2.您一星期有幾天會做伸展或柔軟操運動（例如關節活動/伸展運動、健身操、毛巾操或瑜伽）？	3. 您一星期有幾天會去運動中心、健身房運動（跑步機、腳踏健身車）或在家鍛鍊身體（例如仰臥起坐、搖呼啦圈、爬樓梯、有氧運動或跳舞）至少20分鐘？	4.您一星期有幾天會做肌力或阻力運動（例如舉重、伏地挺身、仰臥起坐、深蹲或重量訓練機）？	5.您一星期有幾天會騎腳踏車、慢跑、爬山或健行？	6.您一星期有幾天會游泳、跳水、划船、浮潛、帆船、……等水上運動？	7. 您一星期有幾天會進行球類運動（例如網球、高爾夫、羽球、棒壘球、籃球、槌球、保齡球、排球……等）？	8. 您一星期有幾天會練習武術或養身運動（太極拳、氣功、香功、外丹功、平甩功、合氣道、空手道、劍道）？	9. 您一星期有幾天會進行舞蹈運動？（土風舞、有氧舞蹈、韻律舞、社交舞、元極舞）	1. 您一星期有幾天會吃三份或以上富含蛋白質的健康食物（例如家禽、魚類、豆類、堅果類、脫脂牛奶、乾酪、豆腐或豆漿）？	2. 您一星期有幾天會吃兩份或以上富含鈣質的健康食物（例如奶製品、優格、沙丁魚、鮭魚、小魚干、豆腐、加鈣米或鈣補給品）？	3. 您一星期有幾天會吃三份或以上蔬菜和水果？	4. 您一星期有幾天會吃三份或以上全穀根莖類食物（例如糙米、十榖米、五穀米、雜糧飯、小麥片、玉米、蕎麥、燕麥、地瓜、薏仁、山藥、芋頭）？	5. 您一星期有幾天會吃兩份或以上富含膽固醇的食物（例如三層肉、焢肉、豬蹄膀、皮蛋、鵝肝醬、動物性奶油、蛋、動物內臟、肥牛肉、羊肉、豬油、牛油、魚卵）？	6. 您一星期有幾天會吃兩份或以上富含鈉（鹽）的食物（例如鹹鴨蛋、泡麵、蘿蔔乾、酸菜、熱狗、火腿、培根、香腸、洋芋片、起司）或罐頭食品（例如醬瓜、脆瓜、菜心、麵筋、酸筍、豆腐乳、泡菜）？	7. 您一星期有幾天會吃兩份或以上富含飽和脂肪或反式脂肪的食物（例如肥牛/羊/豬肉、雞/豬皮、奶油球/奶油、植物性奶油、人造奶油、豬油、人造奶油、起司、全脂牛奶、培根、漢堡、炸雞、薯餅或其他速食）？	8. 您一星期有幾天會吃兩份或以上的甜食（甜八寶、精緻蛋糕）或碳酸飲料（例如汽水、可樂、沙士）等含糖食品？	9. 您一星期有幾天會喝1500 c.c.以上的水？	1.您一星期有幾天會拜訪親朋好友或跟他們一起出門？	2.您一星期有幾天會擔任義工/志工？	3.您一星期有幾天會參與休閒、娛樂、興趣活動的聚會（例如卡拉ok、下棋、爬山）	4.您一星期有幾天會去社區老人服務中心參加活動或事務？（關懷據點、長青會、里長服務中心）	5.您一星期有幾天會參加屬於您的社會性、文化性或支持性團體（例如老人會幹部、扶輪社、同鄉會、特定目的協會/組織）？	6.您一星期有幾天會參與地區性政治或社區協會（例如里民大會、社區發展組織、管理委員會……等）？	7.您一星期有幾天會上社區學校或非學術性課程（例如電腦課程、藝術課程、烹飪課程……等）？	8.您一星期有幾天會上學術性課程（學位制）？	9.您一星期有幾天會有家族聚會（與不住一起的家人）？	10.您一星期有幾天會與不同住的家人聯繫感情？（如：打電話、寫信、電子通訊）	11.您一星期有幾天需要幫忙照顧孫子或其他家人？	12.您一星期有幾天要外出工作（有酬）？	1. 您一星期有幾天會閱讀報紙或喜歡的雜誌、書、小說？	2. 您一星期有幾天會收看/收聽喜歡的電視節目、廣播或網路？	3.您一星期有幾天會外出逛街、看球賽、電影、演唱會、表演、直播節目、博物館或展覽？	4. 您一星期有幾天會做園藝（種菜/種花）活動或整理庭院？	5.您一星期有幾天會下棋、打麻將、四色牌、玩撲克牌、賓果、填字遊戲或任何其他遊戲？	6. 您一星期有幾天會寫日記、日誌、小品文、散文、記敘文或詩？	7. 您一星期有幾天會做戶外活動（例如：泡溫泉、野餐、釣魚、接近大自然或出遊）？	8. 您一星期有幾天會修理家具、房屋或任何其他機械工作作為嗜好？	9. 您一星期有幾天會以烹飪作為嗜好？(不是指因為責任，非要烹飪的情況)	10. 您一星期有幾天會做藝術/音樂活動（例如：手工藝、彈奏樂器、唱歌/卡拉OK、寫書法、畫畫）？	1. 您一星期有幾天會懶得做個人衛生盥洗（例如梳頭、刮鬍子、剪指甲、刷牙/使用牙線）？	2. 您一星期有幾天會傾向忽略洗澡/沖澡或洗頭之日常作息？	3. 您一星期有幾天會熬夜或睡少於五個小時？	4. 您一星期有幾天會參與或協助採買家庭必需品或食物？	5. 您一星期有幾天會傾向少吃一或兩餐？	6. 您一星期有幾天覺得在白天時並未有足夠的休息或午睡？	7. 您一星期有幾天會參與或協助家事（例如用吸塵器吸地、清潔、洗衣服、洗碗、整理個人物品或簡單的修繕）？	8. 您一星期有幾天會為家庭或自己幫忙準備或計劃餐點？	1. 您一星期有幾天會因為您一天中所做的事情而感到快樂或滿足？
1	5	3	1	1	1	0	0	1	1	4	2	5	5	4	5	5	5	NA	1	1	1	3	0	0	4	3	1	1	4	0	4	5	0	1	1	2	1	0	4	0	5	4	4	2	4	4	5	5	2
2	5	5	5	5	3	0	0	2	0	5	5	5	5	4	4	5	4	NA	3	5	2	5	1	1	1	0	2	2	0	0	5	5	2	0	5	4	1	0	0	0	5	5	5	0	5	5	5	5	5
3	5	1	0	0	0	0	0	0	0	3	4	5	5	0	4	5	2	NA	2	0	1	1	0	0	1	1	2	4	0	0	4	5	0	0	0	4	3	0	0	1	5	4	4	2	5	5	1	0	4
4	3	3	3	3	3	0	0	0	0	3	3	5	3	4	4	3	3	NA	2	0	1	1	1	1	1	0	3	3	5	2	5	5	3	2	1	2	2	2	2	2	2	2	4	5	3	3	5	5	3
5	2	1	1	0	1	0	0	0	1	2	2	2	2	4	4	4	4	NA	1	0	2	0	1	0	2	0	1	2	3	0	1	1	1	1	0	0	1	0	0	0	5	5	4	1	5	5	1	1	3
6	5	5	5	0	3	0	0	3	0	5	3	5	5	4	5	4	4	NA	4	4	3	5	3	0	4	0	2	4	3	0	4	4	1	3	4	0	2	1	2	0	5	4	5	3	5	5	5	4	4
7	4	4	4	3	2	0	0	3	0	4	3	4	3	5	4	5	5	NA	1	0	1	1	0	0	1	0	1	2	1	0	3	3	1	2	0	3	1	0	1	0	5	5	5	5	5	4	5	5	4
8	3	3	1	0	0	0	0	0	0	5	5	5	3	5	3	5	5	NA	2	2	2	1	1	0	2	2	1	2	0	2	4	4	0	3	0	2	2	0	4	2	5	5	4	2	4	5	2	4	4
9	2	2	2	2	2	0	0	2	2	4	4	4	4	3	3	3	3	NA	2	1	2	2	1	1	2	0	1	1	4	2	4	5	1	1	1	0	2	1	1	2	5	5	5	2	4	5	2	1	2
10	2	3	2	2	0	0	0	2	0	5	2	5	5	5	4	4	4	NA	1	0	1	1	0	0	1	0	0	1	0	1	5	3	1	0	0	0	1	1	0	1	5	4	5	1	5	3	3	4	3
11	3	5	3	2	2	0	0	0	0	3	3	4	5	3	4	4	5	NA	2	0	0	0	0	0	1	0	1	3	0	0	5	5	2	5	1	1	1	0	1	0	5	5	4	3	4	2	2	3	3
12	5	5	5	5	0	0	0	5	0	3	2	4	2	4	4	4	5	NA	1	0	0	0	0	0	2	0	1	5	0	0	5	5	1	0	0	0	0	0	0	0	5	5	4	1	5	5	3	0	0
13	2	4	4	2	1	0	0	4	0	5	5	5	3	4	4	4	4	NA	3	3	1	3	0	0	3	0	2	2	0	0	5	5	1	2	2	0	2	0	2	2	5	5	5	2	5	5	5	3	5
14	3	2	1	1	3	0	0	1	0	3	2	2	3	4	4	4	4	NA	2	0	0	0	0	0	0	0	2	2	0	0	0	3	1	0	0	0	1	0	2	0	5	5	1	3	3	3	5	3	2
15	3	2	1	1	1	0	0	0	0	5	4	5	2	1	3	2	4	NA	1	0	0	2	0	0	2	0	1	1	5	0	5	5	1	3	0	0	1	1	2	4	5	5	5	1	4	5	2	2	2
16	2	2	0	5	2	0	0	0	0	5	2	1	1	3	3	3	3	NA	1	0	0	0	4	0	0	0	0	2	0	4	3	5	0	0	0	0	0	0	0	0	5	5	5	1	4	5	1	1	0
17	5	0	0	0	0	0	0	0	0	1	3	3	1	4	5	5	4	NA	2	0	1	0	0	1	0	0	1	0	0	1	5	5	0	5	3	0	1	0	0	0	5	5	5	2	5	5	5	5	5
18	2	4	0	0	0	0	0	0	4	5	3	0	2	5	3	4	3	NA	1	1	0	0	2	0	2	0	1	2	4	0	1	5	1	0	0	0	1	0	5	2	5	5	5	5	5	5	5	5	3
19	5	5	5	5	5	2	0	2	2	5	5	5	5	0	0	0	0	NA	2	3	2	2	3	0	0	4	4	5	2	5	5	5	5	5	5	5	2	2	5	5	5	5	5	2	5	0	5	5	5
20	0	0	0	0	1	0	0	0	0	5	2	5	5	4	4	4	5	NA	0	0	0	0	0	0	0	0	1	1	0	0	4	5	0	0	0	0	0	0	0	0	5	5	3	3	5	2	2	0	0
21	3	0	0	0	0	0	0	0	0	0	1	0	0	5	5	5	5	NA	NA	NA	NA	NA	NA	NA	NA	NA	NA	NA	NA	NA	NA	NA	NA	NA	NA	NA	NA	NA	NA	NA	5	5	5	0	5	3	3	3	2
22	1	1	1	1	0	0	0	0	0	1	1	4	1	4	4	1	4	NA	0	0	0	0	0	0	0	0	0	1	1	1	0	1	5	0	0	0	0	0	0	0	5	5	5	5	5	5	1	1	3
23	1	2	1	0	2	0	0	0	0	1	2	1	3	3	2	4	2	NA	1	0	1	0	0	0	0	0	3	2	0	0	1	1	0	1	5	5	2	0	5	2	5	5	3	2	5	5	5	5	1
24	4	4	0	0	2	0	0	0	0	3	3	5	5	2	5	4	3	NA	2	1	0	0	0	0	0	0	1	1	5	0	5	5	0	0	1	0	1	1	0	0	5	3	5	1	5	5	5	0	5
25	5	2	0	0	0	0	0	0	0	5	4	3	2	5	3	4	5	NA	2	0	0	0	0	0	0	0	1	5	3	0	0	5	0	1	0	0	1	0	5	0	5	5	5	5	5	5	5	5	4
26	3	2	1	0	3	1	0	1	0	2	2	3	1	3	4	3	3	NA	3	0	2	0	1	0	0	0	1	1	4	0	3	5	0	1	1	5	3	0	0	2	5	5	5	2	5	5	2	1	1
27	5	5	5	0	0	0	0	0	0	4	0	5	4	3	5	5	5	NA	0	2	2	0	0	0	0	0	2	5	5	5	0	5	5	5	0	0	2	0	5	0	5	5	5	5	4	5	5	5	5
28	5	5	5	0	0	0	0	0	0	1	0	5	3	5	2	5	5	NA	1	0	0	0	0	0	0	0	1	3	0	0	0	5	0	0	0	4	0	0	0	0	5	5	5	0	5	5	0	3	5
29	5	0	5	5	5	0	0	0	0	4	5	5	5	0	1	4	5	NA	1	0	2	1	0	0	0	0	1	0	0	0	4	5	0	0	0	0	0	2	3	2	5	5	5	5	3	1	4	0	5
30	3	2	0	0	0	0	0	0	0	3	2	5	3	4	4	5	5	NA	1	0	0	0	0	0	0	0	1	1	0	2	5	5	0	0	0	0	0	0	0	0	5	5	5	2	5	5	0	0	0
31	3	0	0	0	0	0	0	5	0	3	2	5	2	3	2	5	5	NA	1	0	2	0	0	0	0	0	1	2	5	0	1	5	0	1	0	1	0	0	0	0	5	5	5	2	5	5	5	5	3
32	2	5	0	0	0	0	0	0	0	5	5	5	2	4	5	5	5	NA	0	0	0	0	0	0	0	0	2	0	5	0	5	5	1	5	2	0	1	0	2	5	5	5	5	2	5	4	4	3	5
33	0	4	0	0	0	0	0	0	0	2	1	1	4	2	1	4	5	NA	0	2	0	0	0	0	0	0	0	0	0	3	3	1	0	0	1	0	0	0	0	0	4	4	3	2	5	2	5	0	3
34	0	5	2	0	0	4	0	0	0	1	3	5	3	4	5	3	4	NA	0	2	2	0	0	0	0	0	1	3	5	0	0	5	1	0	0	1	1	0	1	0	5	5	5	1	4	3	5	5	3
35	4	2	3	2	2	4	0	0	0	2	2	3	4	4	4	5	5	NA	0	1	0	1	0	1	0	0	0	2	3	0	5	5	1	2	0	0	0	0	1	0	4	4	5	1	4	4	3	4	3
36	5	2	0	0	0	0	0	5	0	4	3	5	0	5	5	5	4	NA	1	0	0	0	0	0	0	0	1	1	0	0	5	5	1	2	0	0	0	0	5	0	3	5	5	1	5	5	5	5	2
37	4	3	3	0	3	0	2	2	0	3	3	5	2	5	4	5	5	NA	1	3	2	2	1	0	1	0	1	2	4	0	3	4	1	2	0	0	1	0	2	0	5	5	5	1	3	4	5	5	2
38	0	3	0	0	0	0	0	0	3	3	3	3	1	3	4	4	5	NA	2	0	0	2	2	0	3	0	2	3	0	0	3	5	0	0	0	0	1	0	0	3	5	5	5	4	5	5	5	5	2
39	0	0	0	0	0	0	0	0	0	0	0	4	0	5	1	4	5	NA	0	0	0	1	0	0	0	0	0	0	0	0	0	5	0	0	0	0	0	1	4	0	2	2	4	2	0	4	1	2	0
40	0	0	0	0	0	0	0	0	0	0	1	4	1	5	4	4	4	NA	0	0	0	1	0	0	0	0	0	0	0	0	0	5	0	0	0	0	0	1	4	0	2	2	4	2	0	4	1	2	0
41	1	2	2	2	4	0	0	5	5	3	3	4	3	3	3	3	4	NA	3	1	2	1	2	1	2	0	1	4	5	3	5	5	1	1	0	1	2	0	5	0	4	4	4	4	3	3	4	5	5
42	2	2	1	2	1	0	0	0	2	3	3	5	4	3	4	5	5	NA	1	2	1	2	0	0	3	2	0	2	0	0	5	5	0	2	0	0	1	0	1	3	5	5	4	3	5	4	5	5	3
43	5	0	0	0	0	2	0	0	5	3	5	5	3	5	5	5	5	NA	1	2	1	1	0	0	0	0	0	1	0	0	5	5	0	5	0	0	2	0	2	0	5	5	5	1	5	5	5	5	1
44	3	0	0	0	0	0	0	0	0	2	2	5	0	3	3	3	5	NA	1	0	0	2	0	0	0	0	0	0	0	2	0	2	0	5	0	0	0	0	0	5	5	5	2	1	5	2	5	5	5
45	4	0	0	0	2	0	0	0	0	5	0	5	5	4	5	5	0	NA	2	1	2	3	0	1	1	1	2	3	1	0	5	5	1	0	0	0	0	0	0	5	5	5	5	1	5	5	1	1	5
46	4	0	0	0	0	0	0	0	0	1	2	1	0	3	3	5	3	NA	1	0	0	4	0	0	0	0	0	0	0	0	4	5	0	0	0	0	1	0	0	0	5	5	5	2	5	5	0	0	5
47	1	1	1	0	0	0	0	0	0	5	5	5	5	0	0	0	0	NA	0	0	0	0	0	0	0	0	0	1	0	0	1	1	0	0	0	0	0	0	0	0	4	4	3	1	5	5	1	1	1
48	5	5	0	0	0	0	0	0	0	5	0	3	2	4	5	5	5	NA	0	0	2	5	0	0	0	0	0	0	0	0	5	5	3	0	0	5	0	0	0	0	5	5	5	0	5	5	5	0	0
49	2	4	2	0	0	0	0	0	0	0	0	0	0	5	5	5	5	NA	0	0	1	0	0	0	0	0	0	0	0	0	2	2	0	0	2	0	0	0	0	0	4	3	3	0	3	5	2	1	0
50	5	0	0	5	0	0	0	5	0	5	1	4	0	5	5	4	5	NA	0	0	1	4	0	0	0	0	0	1	0	0	5	5	0	0	3	0	0	0	0	0	5	5	5	0	2	5	0	0	3
51	4	4	3	3	2	3	0	1	1	3	2	3	4	4	5	5	5	NA	1	2	0	2	1	0	0	0	0	0	0	0	1	1	1	0	1	1	0	0	3	4	5	5	5	4	5	5	1	4	3
52	5	4	4	3	2	1	0	0	0	2	2	4	4	4	2	3	3	NA	1	0	1	4	0	0	0	0	0	1	0	0	5	5	2	3	0	0	0	1	2	0	5	3	5	4	4	5	3	3	5
53	3	1	0	0	0	0	0	0	2	5	5	4	5	5	5	5	5	NA	1	0	0	4	0	0	0	0	2	4	2	0	4	3	2	0	1	0	1	0	0	2	5	3	5	0	5	5	2	0	4
54	5	5	0	0	2	5	0	0	0	5	0	5	2	4	4	3	5	NA	2	0	0	4	0	0	0	0	0	1	0	0	4	5	2	0	0	0	2	0	0	0	5	5	5	2	5	5	2	5	5
55	5	5	0	0	0	0	0	3	0	0	3	4	5	2	4	5	1	NA	1	0	0	4	1	0	2	0	0	1	0	0	3	5	0	5	0	0	1	0	0	0	5	5	2	1	4	1	5	5	2
56	0	0	0	0	0	0	0	0	0	4	4	3	1	5	5	5	5	NA	0	0	0	4	0	0	0	0	0	0	0	0	4	0	0	0	0	0	0	0	0	0	5	5	0	1	5	5	0	0	5
57	2	2	2	0	0	0	0	0	0	3	3	3	3	2	2	3	3	NA	1	0	1	0	0	0	0	2	1	3	0	4	4	5	1	0	0	0	1	0	0	1	4	4	5	1	4	2	0	0	3
58	0	0	0	3	0	0	0	0	0	5	3	3	2	2	4	2	2	NA	3	0	0	0	4	0	0	0	1	2	0	4	1	5	1	0	1	0	0	0	0	0	5	5	1	2	4	5	0	3	4
59	0	0	0	0	0	0	0	0	0	3	5	3	3	5	3	4	5	NA	1	0	0	0	0	0	0	0	0	1	0	0	0	5	0	0	0	0	0	0	0	0	5	5	3	0	5	3	0	0	1
60	5	3	0	0	5	0	0	0	0	3	5	2	0	5	5	5	5	NA	1	0	0	0	0	0	0	0	0	3	0	0	0	5	0	0	0	0	0	0	0	0	5	5	5	3	5	3	5	5	0
61	3	4	3	3	1	0	0	0	0	5	3	5	5	1	1	2	1	NA	2	0	3	0	0	0	0	0	1	3	5	5	3	5	5	5	0	0	1	0	0	3	2	5	3	2	4	3	3	0	2
62	0	0	0	0	0	0	0	0	0	5	0	5	2	5	5	5	4	NA	1	0	0	0	0	0	0	0	0	2	5	5	0	5	0	5	0	0	0	0	0	0	5	5	5	0	4	5	5	5	5
63	5	0	0	0	0	0	0	0	0	5	0	5	0	5	5	5	4	NA	1	0	0	0	0	0	0	0	0	2	5	0	0	5	0	0	0	0	0	0	0	0	5	5	5	1	4	5	5	5	5
64	0	1	0	0	0	0	1	0	0	3	3	2	2	4	4	4	4	NA	5	0	1	0	1	0	0	0	1	2	0	4	5	5	1	0	0	1	1	0	0	0	4	3	5	1	4	5	0	0	3
65	0	0	0	0	0	0	0	0	0	2	4	5	4	4	4	5	4	NA	3	0	0	0	0	0	0	0	0	0	0	4	1	3	0	2	0	0	0	0	0	0	5	5	3	3	3	5	1	2	2
66	0	2	0	0	0	4	0	0	1	4	5	5	5	3	4	5	2	NA	1	0	2	0	2	0	0	0	2	1	5	3	5	5	1	1	0	0	1	0	1	1	5	5	5	3	4	3	1	3	4
67	0	0	0	0	0	0	0	0	0	5	1	1	1	5	5	5	5	NA	2	5	5	0	0	0	5	0	5	5	0	2	1	2	0	0	0	1	5	0	0	5	5	5	3	5	3	3	1	0	2
68	0	2	0	0	0	0	0	0	0	4	2	5	1	2	4	4	5	NA	3	1	1	1	1	0	0	0	1	1	0	4	4	4	2	0	1	0	1	0	0	1	5	4	4	2	4	4	0	0	2
69	0	0	0	0	0	0	0	0	0	4	3	1	2	5	0	5	0	NA	5	0	5	0	0	0	0	0	5	1	5	3	1	1	0	0	0	5	0	0	4	0	4	4	4	3	3	3	2	5	5
70	2	3	2	2	1	0	0	1	1	2	3	5	5	3	4	5	4	NA	2	1	1	0	1	0	0	0	2	4	1	2	4	4	1	1	1	1	1	1	2	1	5	5	5	2	5	4	4	4	4
71	3	0	0	0	0	0	0	0	0	4	4	5	4	3	4	4	4	NA	1	0	1	0	0	0	0	0	1	2	0	4	2	5	1	2	0	0	3	0	1	1	5	5	4	1	5	2	2	1	2
72	3	0	0	0	3	0	0	0	0	4	4	5	4	2	4	3	4	NA	1	0	0	0	0	0	0	0	1	2	0	0	4	4	1	3	0	0	1	1	0	0	4	4	5	2	5	5	5	5	3
73	3	1	4	0	2	0	3	2	2	3	2	4	2	3	4	4	4	NA	2	0	2	3	0	0	2	0	1	2	0	0	5	5	0	1	1	5	2	2	0	4	5	5	3	0	5	4	4	2	3
74	5	2	2	0	0	0	0	0	2	3	5	5	5	4	4	4	4	NA	2	0	0	2	0	0	0	0	1	3	0	0	5	5	1	5	0	3	0	0	4	5	5	5	5	3	5	5	5	5	5
75	2	1	0	1	0	0	4	1	0	4	4	5	4	5	5	4	4	NA	5	0	2	4	0	0	0	0	1	3	1	0	5	5	2	2	0	0	1	1	1	1	5	5	4	3	5	5	5	3	3
76	2	2	2	2	2	0	5	0	0	2	2	2	5	0	0	3	0	NA	2	2	2	0	1	0	1	1	2	2	1	0	2	3	2	2	2	1	1	2	2	2	5	5	4	2	5	5	5	2	5
77	3	3	3	3	1	0	3	0	0	3	3	3	3	3	3	3	3	NA	2	0	3	2	1	0	2	0	2	5	0	0	4	4	2	1	0	5	2	0	1	2	5	5	4	2	3	3	4	2	3
78	4	4	3	1	1	0	0	4	2	3	4	3	4	2	1	3	1	NA	1	0	4	3	0	0	0	0	2	1	4	0	5	4	0	0	0	0	4	0	0	4	4	5	5	1	4	3	3	0	1
79	3	1	1	0	2	0	3	1	0	2	2	3	3	4	4	5	4	NA	2	2	2	2	1	1	0	0	2	3	0	0	2	2	1	1	0	0	1	0	0	1	5	5	4	2	4	5	2	3	3
80	2	2	2	0	1	0	0	2	2	3	2	4	3	2	3	3	3	NA	2	2	2	3	2	0	1	0	0	1	4	0	2	2	1	1	0	0	1	0	3	2	5	5	3	3	5	4	5	3	3
81	2	2	2	1	2	0	0	0	0	3	3	4	4	2	4	3	3	NA	3	2	4	4	2	1	2	2	1	1	0	4	3	5	3	2	0	3	2	1	3	4	4	4	3	2	3	3	2	3	2
82	5	0	0	0	0	0	0	0	0	3	4	5	5	5	5	5	4	NA	4	0	2	3	0	0	3	0	1	2	0	0	3	5	0	5	0	0	2	0	3	2	5	5	5	0	5	5	3	5	5
83	3	3	0	0	2	0	3	0	1	3	2	3	3	4	4	4	4	NA	1	2	3	3	2	2	1	0	1	2	0	0	2	4	1	1	0	0	1	0	1	3	5	5	5	2	5	2	3	3	2
84	5	4	3	2	2	0	3	1	0	4	2	4	4	2	3	2	3	NA	1	0	3	4	1	0	1	1	0	2	2	0	2	4	3	1	0	0	0	1	3	1	5	5	4	4	3	3	3	1	3
85	4	0	4	0	0	0	0	0	0	3	5	3	0	0	0	0	5	NA	0	0	3	3	0	0	2	0	0	2	5	0	5	5	1	0	0	0	0	0	0	0	5	4	5	0	5	2	0	3	3
86	2	2	2	2	2	0	3	0	0	3	3	3	3	4	5	5	5	NA	3	2	3	3	0	0	1	0	1	1	1	0	5	5	2	2	0	3	2	0	0	3	4	5	5	0	5	5	0	1	3
87	2	4	2	5	5	0	1	0	0	4	5	1	2	3	0	4	3	NA	5	0	0	1	5	3	1	5	5	5	1	0	1	1	1	1	0	0	5	5	5	5	1	1	0	1	2	0	1	1	1
88	1	2	3	0	0	2	0	0	1	3	1	3	5	0	0	1	5	NA	5	0	5	5	5	0	5	0	0	0	1	0	0	0	5	5	0	0	5	0	1	5	1	2	3	2	3	2	1	1	1
89	5	5	0	0	0	0	0	5	0	NA	NA	NA	NA	NA	NA	NA	NA	NA	2	0	2	3	0	0	0	0	0	0	0	0	0	5	0	5	0	2	0	0	0	4	5	5	3	1	4	5	5	5	3
90	4	4	4	0	2	0	4	0	2	4	3	4	4	2	3	4	4	NA	2	1	4	4	4	0	1	0	1	3	0	0	3	3	1	0	0	3	1	0	0	1	3	5	1	3	4	4	1	4	3
91	2	1	0	0	1	0	4	0	1	4	4	4	3	5	5	5	4	NA	1	0	2	2	1	0	2	0	1	1	0	0	4	3	1	0	2	1	1	0	4	3	5	5	5	1	5	5	1	2	4
92	3	1	3	3	0	0	4	0	0	2	2	2	1	2	5	4	5	NA	1	0	0	0	0	0	0	0	1	5	5	0	5	5	1	0	0	0	0	0	3	0	5	5	0	3	3	3	1	2	3
93	2	4	1	0	1	0	0	0	1	4	4	5	0	5	4	2	5	NA	4	2	2	2	2	2	2	0	1	5	1	0	2	3	2	2	0	3	1	0	1	1	5	5	4	4	5	4	2	4	2
94	5	5	5	5	5	0	0	2	2	5	5	5	5	3	3	5	3	NA	5	0	3	3	3	0	2	0	2	2	0	0	5	5	2	5	5	0	2	0	5	5	5	5	5	2	5	5	5	5	5
95	3	3	4	1	1	0	0	2	3	3	3	3	4	2	4	3	3	NA	3	0	1	0	1	0	3	0	2	5	5	0	2	4	2	1	5	0	2	1	2	0	5	5	4	2	3	4	2	4	4
96	3	2	5	0	1	0	4	2	1	3	2	5	0	5	5	4	4	NA	1	0	0	4	0	0	0	0	0	1	0	0	4	5	0	0	0	0	1	0	0	1	5	5	5	1	5	5	5	5	1
97	5	0	3	0	0	3	4	0	0	5	2	4	1	5	3	5	4	NA	2	0	1	2	0	0	0	0	1	2	0	0	3	3	0	0	0	0	1	0	0	0	5	5	5	1	5	5	2	2	2
98	2	5	5	2	2	2	4	3	0	2	2	4	2	3	2	3	4	NA	1	4	2	4	1	1	1	0	0	0	0	4	5	4	2	0	0	0	1	0	0	0	5	5	5	3	5	4	4	4	5
99	3	2	2	1	2	0	2	2	2	3	2	2	2	3	3	3	3	NA	2	0	4	3	0	0	1	2	2	2	2	0	NA	NA	1	2	3	0	1	0	1	1	4	3	3	2	4	3	2	2	3
100	4	1	1	0	1	0	0	0	0	1	5	5	2	4	4	4	4	NA	3	2	1	3	2	0	3	0	2	2	0	0	5	5	1	0	0	0	1	0	1	2	5	5	5	1	2	5	0	1	5
101	3	3	3	2	2	2	2	0	3	4	4	4	4	3	4	4	4	NA	1	0	3	3	3	1	1	0	0	2	0	0	2	5	2	1	0	3	0	0	2	2	2	5	5	2	4	4	2	2	3
102	4	3	0	0	0	0	0	2	0	4	0	4	4	5	4	5	4	NA	1	0	0	2	0	0	2	0	2	2	0	0	4	5	1	0	0	0	1	0	0	1	5	5	5	1	5	3	3	2	4
103	5	0	0	0	0	0	0	0	0	1	2	5	2	5	4	4	5	NA	1	0	0	2	1	0	2	0	1	4	0	0	3	5	1	0	1	0	1	0	0	5	5	5	5	1	3	5	5	5	5
104	0	1	0	0	0	0	0	0	0	5	5	5	1	0	2	5	2	NA	5	0	5	5	5	5	5	5	5	4	0	0	5	1	0	0	0	0	2	0	0	5	5	5	5	0	5	5	5	0	5
105	5	2	0	0	0	0	0	0	2	5	5	5	2	2	5	4	2	NA	1	0	0	3	0	0	3	0	0	2	0	0	3	5	2	0	0	0	1	0	0	2	5	5	5	2	5	5	2	4	4
106	5	5	0	0	0	0	0	0	0	3	3	5	0	4	5	5	3	NA	0	0	0	2	0	0	2	0	0	1	0	0	5	5	0	0	0	0	1	0	0	0	5	5	5	2	5	5	5	5	5
107	3	2	0	0	3	0	0	0	0	4	3	4	5	4	4	4	4	NA	2	1	1	0	2	0	0	0	1	3	1	0	5	5	3	0	0	0	3	0	1	5	5	5	5	5	4	5	5	5	5
108	2	2	1	0	1	0	0	0	0	3	3	3	4	3	4	4	3	NA	1	2	1	1	1	1	1	0	1	1	0	1	0	2	0	0	0	0	1	1	0	1	5	5	4	0	4	4	4	1	4
109	2	2	2	1	2	0	0	0	2	3	3	4	3	3	4	5	4	NA	2	2	2	3	0	0	0	0	2	3	1	0	0	3	0	1	1	2	2	0	0	0	5	5	3	3	5	2	5	5	2
110	4	3	3	2	1	0	1	0	0	4	4	4	4	3	4	4	4	NA	2	1	2	2	1	0	2	0	2	4	1	2	3	5	2	1	1	5	1	3	0	0	5	5	4	3	5	3	5	3	4
111	2	3	2	2	2	0	0	3	3	2	4	5	4	2	3	5	4	NA	2	2	2	2	2	1	2	0	2	3	3	0	4	3	2	0	0	2	1	0	3	3	5	5	4	1	4	4	4	4	2
112	3	3	3	1	1	0	0	0	1	2	2	3	2	4	3	4	4	NA	2	2	1	2	1	2	1	0	1	1	3	0	0	4	1	5	1	0	1	1	1	1	5	5	4	2	3	3	2	5	3
113	2	2	2	0	0	2	0	0	0	2	2	2	1	4	4	3	2	NA	2	3	0	2	2	0	0	0	0	1	5	2	5	4	0	3	0	0	0	1	0	4	5	5	3	3	5	5	4	5	1
114	1	2	4	0	0	0	0	0	2	3	3	5	5	4	4	2	3	NA	3	2	2	1	0	0	0	0	1	2	0	0	3	5	3	1	0	0	1	0	5	3	5	5	3	2	3	2	5	5	4
115	0	0	0	0	0	0	0	0	0	3	5	1	1	3	1	0	4	NA	3	0	0	0	1	0	0	0	0	3	0	2	5	1	3	1	0	5	1	5	3	5	4	4	1	5	5	2	1	1	5
116	1	2	2	0	0	0	0	0	3	1	1	3	4	4	2	4	4	NA	2	2	1	0	0	0	0	0	1	1	0	0	3	5	0	1	0	0	0	0	0	0	5	5	3	0	5	4	3	3	2
117	4	2	0	1	0	0	0	0	0	1	1	2	2	5	4	5	5	NA	3	3	0	2	0	0	0	0	0	1	0	2	1	2	0	3	0	0	0	1	3	1	5	2	4	1	4	3	3	1	3
118	3	2	0	0	0	0	0	0	0	2	3	5	4	3	3	3	5	NA	1	3	1	1	3	0	1	0	0	0	0	0	5	5	4	4	0	0	1	0	4	3	5	5	4	1	4	4	4	5	3
119	2	4	3	3	4	0	0	5	0	2	2	2	2	3	3	4	4	NA	1	0	0	0	0	0	0	0	0	3	0	0	2	3	0	1	0	3	3	0	0	0	3	5	5	2	5	5	4	0	0
120	5	5	4	0	5	0	0	0	0	1	1	1	1	0	0	5	0	NA	1	0	4	0	0	0	0	0	1	2	0	4	5	5	1	2	0	0	1	0	1	0	5	5	5	1	5	2	5	3	5
121	3	2	3	0	2	0	0	0	0	4	4	5	4	1	2	3	3	NA	3	0	1	0	0	0	3	0	2	2	0	3	1	2	1	3	0	0	1	0	1	1	5	5	4	1	4	4	2	1	1
122	3	4	3	2	0	0	4	0	0	4	4	4	2	3	3	3	4	NA	3	0	1	0	0	0	0	0	2	2	0	0	2	5	0	3	0	0	1	1	1	1	5	4	3	1	2	3	2	1	4
123	0	3	0	0	0	0	3	2	0	4	3	4	4	4	4	4	3	NA	1	0	1	0	0	0	0	0	2	0	3	4	5	5	0	2	0	0	0	0	0	1	5	5	5	2	5	3	2	0	1
124	4	5	0	5	1	0	0	5	5	3	2	2	2	0	4	0	0	2	2	4	3	3	3	0	2	0	3	3	2	0	5	5	2	5	2	0	2	1	2	5	5	5	4	5	2	3	5	2	3
125	4	5	2	5	5	0	5	0	0	5	5	5	5	4	5	4	3	5	4	0	5	4	1	0	2	3	2	4	0	0	4	5	1	3	1	0	1	0	1	5	5	5	5	5	4	5	5	5	5
126	3	3	0	0	2	0	0	0	0	2	2	3	2	3	3	3	3	2	2	4	2	2	2	0	3	0	1	1	0	0	1	3	0	2	0	0	1	1	1	3	5	5	2	2	4	3	2	1	1
127	2	2	2	0	0	3	0	0	2	2	3	2	3	2	2	1	5	2	4	0	4	0	4	5	0	0	0	5	1	0	1	0	5	5	0	0	2	0	0	3	1	1	1	1	1	0	2	1	3
128	2	2	2	2	0	0	2	0	2	2	2	2	2	5	5	5	5	2	2	0	2	2	2	0	2	2	4	2	4	0	2	2	2	2	0	0	4	4	4	2	2	2	5	4	5	5	5	2	2
129	2	2	0	0	1	0	0	2	0	5	4	5	5	4	3	0	4	NA	1	0	0	0	0	0	2	0	1	1	0	4	4	4	1	0	0	0	1	0	0	0	5	4	5	2	4	5	3	1	5
130	3	2	2	0	3	0	0	0	4	3	3	4	1	2	2	2	3	NA	1	0	2	2	0	1	2	0	1	2	0	0	5	5	2	1	0	0	1	0	2	2	5	5	5	2	5	5	5	5	5
131	5	1	0	0	2	0	0	0	0	5	2	5	2	3	4	4	4	NA	0	0	0	0	0	0	2	0	1	1	0	0	5	5	0	0	0	0	0	0	0	3	5	5	5	0	5	5	3	0	4
132	2	2	0	0	2	0	0	0	1	2	3	5	5	5	5	5	5	NA	0	4	1	4	0	0	0	0	0	1	5	0	5	5	0	1	0	0	1	0	0	1	5	5	5	1	5	4	5	5	1
133	5	5	4	1	4	1	1	0	0	5	5	5	5	2	3	4	4	NA	2	4	2	2	2	1	0	0	1	1	0	4	5	5	2	2	0	0	1	2	0	2	5	5	5	2	5	3	2	0	5
134	2	0	0	0	0	0	0	0	0	4	4	3	2	1	2	3	4	NA	2	0	1	0	1	0	0	0	2	3	0	4	4	5	1	0	2	0	1	2	0	1	5	5	2	2	2	4	3	1	3
135	4	5	4	2	2	0	2	0	0	5	3	5	4	3	4	5	4	NA	1	3	2	0	2	0	1	0	2	2	0	3	5	5	1	0	1	1	3	0	1	2	5	5	4	2	4	3	4	2	3
136	0	2	0	0	0	0	0	3	0	3	2	3	1	3	4	4	4	NA	1	0	0	0	0	1	0	0	1	3	3	0	3	4	0	0	0	0	1	1	0	1	5	5	4	3	3	3	4	4	2
137	2	0	0	0	2	0	0	4	0	4	1	3	1	3	3	4	4	NA	1	0	2	0	0	0	0	0	1	1	0	0	3	5	1	0	0	0	0	0	0	1	5	3	5	1	5	4	1	0	1
138	4	4	4	0	0	0	0	2	4	2	5	1	2	0	5	5	5	NA	5	0	0	0	5	5	5	4	1	3	0	0	2	2	0	0	0	0	3	0	0	0	4	4	5	1	5	3	2	4	4
139	3	4	4	0	2	0	0	0	0	4	4	5	4	4	4	5	5	NA	1	0	1	0	0	0	0	0	1	1	4	0	4	5	1	0	0	0	1	1	4	0	3	5	4	3	5	5	3	4	3
141	5	5	5	5	5	0	5	0	0	5	5	5	5	3	5	3	5	NA	2	2	4	5	4	1	2	0	1	5	0	0	4	5	2	3	0	3	2	2	2	3	4	5	4	2	3	4	5	4	4
142	5	4	4	4	5	0	4	4	0	5	5	5	5	5	5	5	5	5	2	1	3	0	0	0	0	0	4	5	0	0	3	5	2	1	0	4	3	2	5	3	5	5	5	5	4	5	5	5	5
143	0	4	3	2	2	0	5	0	0	5	4	5	4	3	4	4	3	3	1	0	2	1	0	0	0	0	0	2	3	4	3	3	1	1	1	1	0	1	1	0	5	5	4	2	4	4	2	2	4
144	5	5	5	0	0	0	0	0	3	5	3	5	5	4	3	5	4	NA	1	0	3	2	1	2	0	0	2	2	3	0	0	5	2	3	0	0	0	2	0	2	5	5	0	0	5	0	5	1	5
145	2	2	2	0	0	0	0	0	0	5	3	5	5	4	3	5	4	NA	1	0	0	2	2	0	0	0	0	5	5	0	0	5	2	2	2	0	0	0	0	2	5	5	0	0	5	0	5	1	5
146	2	2	2	0	0	0	0	0	0	5	3	5	5	4	3	5	4	NA	1	4	4	2	0	0	0	0	0	0	0	0	0	5	0	0	0	0	0	0	0	0	5	5	0	5	5	0	5	0	5
147	4	4	2	0	3	0	0	0	3	4	4	4	3	4	5	5	4	NA	1	0	2	2	2	0	0	0	1	2	0	0	5	5	5	3	0	0	1	0	3	2	5	5	3	5	1	5	5	5	5
148	4	0	0	0	0	0	0	0	1	3	2	3	4	3	3	4	4	NA	0	0	0	3	0	0	0	0	1	0	0	0	0	0	0	0	0	0	0	0	5	2	5	3	5	0	5	5	0	0	5
149	5	2	0	0	1	0	0	0	1	2	5	5	5	3	3	4	4	NA	5	0	5	2	0	0	0	0	2	2	0	0	0	5	1	3	0	0	1	0	5	0	5	5	2	2	5	0	5	2	5
150	5	5	5	3	2	0	0	3	1	5	5	5	5	0	4	4	5	NA	4	0	3	1	1	1	1	0	2	3	5	0	5	5	5	5	4	0	2	0	3	2	5	3	4	0	5	5	3	4	5
151	4	4	4	1	4	0	0	4	0	2	2	1	5	3	0	4	3	NA	2	2	2	2	2	0	0	0	5	5	3	0	2	1	3	1	0	0	3	0	5	0	5	5	4	1	4	4	1	1	1
152	5	5	5	3	5	0	5	3	2	4	5	2	5	0	4	0	3	NA	2	5	3	3	3	5	5	2	5	5	0	0	5	2	5	5	1	0	1	1	0	1	2	2	0	5	2	0	2	5	5
153	2	2	2	3	3	0	0	0	2	2	2	2	2	5	5	5	5	NA	3	0	3	3	0	0	0	0	5	5	0	0	1	1	4	4	0	0	2	0	4	0	2	2	5	0	3	5	0	0	2
154	1	1	0	0	0	0	0	0	0	4	4	4	4	1	1	1	1	NA	5	0	0	5	5	0	5	0	5	3	5	0	5	5	0	0	0	0	0	0	0	5	5	5	5	5	5	5	5	5	5
155	4	3	3	1	1	0	0	3	2	2	3	4	3	2	2	0	0	NA	3	1	4	1	1	0	1	0	5	5	5	0	3	5	1	1	0	0	5	5	4	2	5	5	4	4	5	4	5	4	4
156	3	3	5	1	5	1	0	3	0	4	5	5	5	4	5	5	5	NA	0	0	2	2	0	0	0	0	0	1	0	0	0	5	0	0	0	0	0	0	1	5	5	5	5	0	4	5	0	0	5
157	5	5	5	0	0	0	0	0	0	5	5	1	5	4	5	1	2	NA	1	2	2	2	0	0	0	0	1	1	0	0	5	5	5	0	0	5	1	0	0	2	5	3	0	3	5	0	5	5	5
158	3	2	2	0	0	0	0	0	0	3	5	5	5	0	3	5	0	NA	5	0	0	2	0	0	0	0	2	3	0	0	0	5	0	0	0	0	0	0	2	0	5	3	5	0	5	5	5	5	3
159	4	4	0	0	0	0	0	3	2	4	3	5	3	4	1	4	4	NA	4	0	4	4	4	0	1	0	0	0	0	0	1	5	0	0	0	1	4	0	5	0	5	5	5	5	0	0	2	1	5
160	4	2	1	1	4	5	0	0	0	3	2	5	5	4	5	4	5	NA	1	0	1	1	1	1	0	0	5	4	5	0	0	5	0	4	0	0	5	1	1	1	5	5	5	1	5	5	1	0	0
161	5	4	5	4	2	5	0	0	1	1	3	1	1	3	0	3	4	NA	1	0	0	1	0	0	0	0	1	1	1	0	5	1	0	5	0	0	1	0	5	5	4	3	1	1	5	2	1	5	5
162	4	4	4	4	4	0	3	4	3	3	5	5	2	2	3	3	2	NA	2	0	2	2	2	1	0	0	5	4	0	0	5	5	3	3	1	1	3	0	2	1	4	1	2	0	5	2	4	4	4
163	5	5	5	0	1	5	0	5	3	5	5	5	5	4	3	3	4	NA	2	0	1	2	0	0	0	0	3	5	0	0	5	5	2	1	0	5	2	0	1	0	5	5	3	3	5	5	2	2	5
164	5	5	0	0	5	0	0	0	0	4	4	4	4	1	1	1	4	NA	1	2	0	0	0	0	0	0	1	5	0	0	2	2	1	2	2	0	2	0	0	0	4	4	5	2	0	5	5	5	4
165	1	0	4	0	0	0	0	2	2	4	3	2	2	5	5	4	5	3	0	0	0	0	0	0	4	0	0	1	0	0	1	5	1	0	0	3	1	0	0	2	5	5	5	3	5	5	5	0	4
166	2	3	0	0	0	0	0	3	2	4	3	5	2	3	3	3	2	3	1	0	1	0	0	0	2	0	1	2	0	0	5	5	1	0	0	0	1	0	0	0	5	5	5	1	5	3	3	2	3
167	0	5	0	0	5	0	0	0	0	3	2	5	3	5	4	3	5	5	1	0	0	0	0	0	2	0	0	1	0	0	0	5	1	2	0	0	1	0	0	2	5	5	2	2	5	5	5	5	5
168	2	5	0	0	0	0	0	0	1	4	4	4	4	1	1	1	2	5	4	0	2	0	0	0	2	0	1	1	3	0	5	5	3	0	0	0	0	2	0	3	5	4	5	0	5	5	2	2	4
169	1	5	1	0	2	0	0	1	0	5	5	5	3	4	4	3	5	5	3	0	0	2	1	0	1	0	0	1	0	0	0	5	2	0	0	0	1	0	0	0	5	5	0	0	5	5	0	0	4
170	5	1	2	0	0	3	0	0	0	2	2	2	2	1	0	3	4	1	2	2	2	0	0	0	0	0	2	3	0	0	3	1	1	0	5	0	5	0	0	1	4	3	5	1	5	5	3	0	0
171	3	3	0	0	0	0	0	0	0	5	4	5	2	4	5	4	4	5	2	0	0	0	0	0	2	0	2	3	0	0	3	5	1	1	0	0	1	0	1	0	5	5	4	2	5	5	2	5	4
172	3	4	0	0	0	0	0	0	0	3	4	4	0	5	5	5	3	4	3	0	0	0	0	0	3	0	2	3	0	0	0	5	2	0	0	0	1	0	0	3	5	5	5	3	5	5	4	5	4
173	0	0	0	0	0	0	0	0	0	3	3	4	0	5	5	5	2	0	2	0	2	0	0	0	2	0	1	1	0	0	0	5	1	0	0	0	1	0	2	0	5	5	5	2	5	0	0	5	4
174	5	5	0	0	0	0	0	0	0	2	1	2	2	5	2	3	4	1	2	0	2	2	0	0	1	0	2	2	0	0	NA	NA	NA	NA	NA	NA	NA	NA	NA	NA	5	5	0	2	0	5	2	2	3
176	3	2	3	0	4	3	0	2	2	5	5	5	5	3	3	4	5	5	2	0	2	3	2	0	0	0	1	2	4	0	5	5	1	0	0	0	2	0	0	2	5	5	5	2	5	5	2	3	0
177	5	3	0	1	5	0	0	5	5	3	4	3	5	3	4	4	5	3	3	4	2	3	0	0	2	0	0	1	0	0	5	4	0	0	0	0	3	0	2	3	5	4	4	2	4	2	5	5	3
178	2	2	2	2	2	0	0	1	0	2	2	5	5	4	5	5	5	NA	1	3	3	3	3	3	3	0	2	2	5	0	0	5	0	2	0	5	2	2	0	2	5	5	5	1	5	4	1	1	1
179	3	3	2	0	3	0	0	3	0	3	4	5	3	4	4	5	4	3	1	0	1	2	2	2	2	0	1	3	1	0	2	4	0	2	3	0	5	1	0	5	5	5	3	1	5	4	3	2	3
180	1	0	0	0	0	5	0	0	0	4	0	5	1	0	3	3	4	NA	1	0	1	0	1	0	0	0	2	4	5	0	0	5	0	3	0	0	1	0	1	0	5	5	2	3	4	2	5	5	2
181	5	5	5	0	4	5	0	0	0	3	0	5	0	4	5	5	5	NA	1	0	1	1	1	0	0	0	2	1	5	1	0	5	0	3	3	0	1	0	0	0	5	5	5	1	5	4	5	0	1
182	3	4	0	0	0	0	0	0	0	4	4	5	0	1	5	5	5	NA	2	0	0	0	0	0	0	0	0	2	5	5	5	5	1	0	0	0	0	0	1	0	5	5	5	0	5	1	0	0	3
183	2	0	0	0	0	0	0	0	0	1	1	2	3	5	4	5	4	NA	0	0	0	0	0	0	0	0	0	2	5	0	1	5	0	4	0	0	0	0	5	0	5	5	2	4	5	4	3	2	1
184	4	2	2	2	5	0	3	0	4	3	3	3	3	2	5	2	1	NA	3	2	3	3	2	0	0	2	3	3	1	0	4	4	3	4	0	0	1	0	1	1	3	3	4	2	3	4	3	1	1
185	4	3	5	2	3	0	0	5	0	5	4	5	5	5	5	5	4	NA	2	3	2	2	2	0	1	0	1	2	0	1	2	2	2	1	0	1	2	0	4	0	5	5	5	3	2	3	4	4	4
186	4	3	5	0	0	0	2	3	0	4	4	3	3	3	4	3	5	NA	3	0	2	0	0	1	0	0	2	2	3	0	5	5	1	0	1	0	1	0	0	0	5	5	5	2	5	5	1	1	2
187	1	2	2	0	0	0	0	2	0	4	4	3	2	3	2	4	4	NA	1	0	1	1	0	0	0	0	1	1	0	0	2	5	3	0	0	0	1	0	0	0	5	5	5	1	5	5	0	0	3
188	3	0	0	0	1	0	0	1	0	4	1	5	5	5	5	5	5	NA	1	0	0	0	0	0	0	0	2	0	0	0	0	5	1	4	0	0	1	0	3	0	5	5	5	2	4	5	4	1	1
189	3	2	2	0	2	0	0	2	0	3	3	3	3	5	5	5	5	NA	2	2	2	1	1	1	1	0	0	2	0	0	2	4	4	3	0	0	2	0	0	0	5	5	5	2	3	5	3	2	2
190	4	3	3	1	2	0	0	3	3	4	4	2	3	3	3	2	3	NA	1	0	1	0	1	0	1	0	2	2	0	2	4	5	2	2	2	0	2	2	0	0	5	5	3	2	5	3	2	0	2
191	4	4	4	3	3	0	0	5	0	4	4	4	4	3	5	2	3	NA	1	2	1	0	1	0	2	0	2	2	0	2	4	5	2	2	2	0	2	0	1	1	5	5	2	2	5	5	5	5	4
192	0	0	0	0	0	0	0	0	0	1	1	2	1	5	4	2	5	NA	5	0	0	0	0	0	0	0	0	0	5	0	0	1	0	0	0	0	0	0	0	0	4	1	5	0	4	4	1	1	4
193	2	2	2	0	0	0	0	0	0	3	3	2	2	4	4	4	5	NA	2	0	0	0	0	0	0	0	1	0	2	0	0	2	0	0	1	0	0	0	0	1	2	5	5	1	5	5	2	0	2
194	3	2	2	2	2	0	0	1	1	4	3	5	3	4	5	4	4	NA	1	0	2	0	1	0	0	0	1	2	1	5	2	4	1	1	0	0	2	1	1	2	2	2	4	2	3	3	2	2	2
195	0	0	0	0	0	0	0	0	0	1	1	2	0	4	4	4	4	NA	0	0	0	0	0	0	0	0	0	0	0	4	4	4	1	0	0	0	0	0	2	0	5	5	3	2	2	3	3	2	1
196	4	2	3	0	1	0	0	0	0	3	3	3	2	3	3	3	3	NA	2	0	2	0	0	0	0	0	1	0	0	0	3	3	1	1	1	0	1	0	1	1	5	5	5	1	3	3	5	2	3
197	2	2	2	2	2	1	2	2	1	2	2	2	2	3	3	3	3	NA	2	2	2	2	2	2	2	2	2	2	2	2	2	3	2	3	2	2	2	2	2	2	4	4	4	2	3	4	2	2	2
198	2	3	3	1	1	0	0	1	2	4	4	4	5	2	4	4	4	NA	2	2	1	0	2	0	2	0	1	1	5	0	2	4	1	2	1	1	1	1	3	1	5	5	4	4	4	4	5	5	3
199	1	5	1	0	0	0	0	2	0	3	2	5	4	3	4	4	5	NA	0	0	0	0	0	0	0	0	1	2	0	0	5	5	0	5	0	0	0	5	5	0	5	5	5	5	3	5	5	5	5
200	2	4	2	2	0	0	4	0	0	3	4	4	2	3	4	4	5	NA	2	3	1	0	0	0	0	0	1	2	0	0	5	5	0	3	0	0	0	1	0	1	5	5	3	1	4	5	2	0	4
201	5	5	1	0	5	0	0	5	0	5	2	3	2	0	4	4	3	NA	2	2	2	2	3	0	2	0	0	2	0	3	4	2	2	3	0	5	3	1	1	3	4	4	5	2	5	4	1	5	3
202	3	5	2	0	2	0	0	0	3	5	3	4	3	1	2	1	0	NA	1	0	2	0	1	0	0	0	1	1	1	0	5	5	1	2	0	0	1	0	1	1	5	4	4	2	4	5	0	4	2
203	5	0	0	0	2	0	0	5	0	2	5	5	5	4	4	4	4	NA	2	3	2	2	2	0	2	0	1	2	0	0	5	5	1	3	0	1	1	1	2	1	5	5	3	2	2	3	2	5	2
204	3	2	3	2	0	0	0	0	0	3	5	5	5	5	5	5	5	NA	0	3	0	0	2	0	0	1	0	2	0	0	5	4	1	0	2	0	0	1	0	0	5	5	4	2	4	4	5	5	4
205	3	2	0	0	0	0	0	0	0	4	5	5	5	3	5	5	5	NA	0	0	0	0	0	0	0	0	3	3	5	0	5	5	0	3	0	0	0	0	0	0	5	5	5	5	5	0	5	5	0
206	4	3	2	2	1	0	0	0	2	5	5	5	5	3	4	4	4	NA	2	2	2	2	2	2	1	0	1	3	0	0	5	5	1	5	0	2	1	0	1	1	5	5	5	3	5	5	5	5	5
207	5	2	2	0	1	0	0	2	2	4	4	5	3	4	4	4	4	2	1	0	2	3	1	0	2	0	1	3	0	0	2	4	0	2	0	0	2	1	5	2	5	4	1	1	5	1	2	4	4
208	2	2	2	0	0	0	0	0	0	4	4	4	4	4	4	4	4	5	1	2	1	0	2	0	0	0	2	2	0	2	1	5	1	1	0	0	1	0	1	2	5	5	4	3	3	3	4	5	3
209	0	3	0	0	0	0	0	0	0	3	2	3	4	3	3	4	4	3	1	3	3	3	0	0	0	0	0	2	0	0	2	5	1	0	0	0	1	0	0	3	5	5	3	3	5	4	3	5	3
210	5	2	0	0	0	0	0	0	0	2	5	3	3	3	4	4	4	3	1	0	0	1	1	0	0	0	0	0	0	0	2	2	1	1	0	0	1	0	3	0	5	5	5	1	5	4	2	5	1
211	5	5	5	5	3	0	0	0	5	3	5	4	5	2	0	0	5	5	2	0	1	5	4	0	0	0	0	5	0	0	3	5	0	0	0	0	2	0	0	0	5	3	5	0	5	5	5	5	4
212	0	0	0	0	0	0	0	0	0	5	3	5	2	4	4	5	3	0	0	0	2	0	2	0	0	0	1	1	0	0	5	5	0	0	0	0	0	0	0	2	5	5	5	0	5	5	0	0	5
213	2	1	0	0	0	0	0	0	2	2	1	2	1	4	4	4	4	2	1	0	2	2	0	0	0	0	1	3	1	0	1	3	1	0	2	0	1	1	0	2	5	4	5	1	4	5	1	1	2
214	3	1	3	3	3	0	0	0	4	4	4	4	3	1	5	1	3	4	1	0	1	2	1	0	0	0	2	2	5	0	1	1	1	1	0	0	4	4	1	1	5	5	2	3	5	5	5	1	4
215	3	0	0	0	0	5	0	0	0	3	5	4	2	4	2	5	4	2	3	0	2	2	1	0	2	0	2	3	0	0	0	5	1	0	0	0	1	0	5	0	5	5	5	2	5	5	5	5	5
216	4	4	2	1	1	0	0	0	1	3	2	4	5	3	3	4	4	3	2	0	4	3	1	1	0	0	2	2	0	2	2	4	0	3	0	0	1	0	0	2	5	4	4	1	4	4	2	0	3
217	0	0	0	0	0	0	0	0	0	2	2	1	2	5	3	5	5	0	2	2	2	2	0	0	3	0	0	1	0	0	0	5	0	0	0	2	0	1	0	2	5	5	5	0	4	5	0	0	5
218	3	2	0	0	0	0	0	0	0	0	2	2	1	5	5	5	5	0	3	0	0	0	0	0	0	0	1	1	0	0	0	0	0	0	0	0	0	0	0	0	5	5	5	0	2	1	1	5	0
219	1	0	0	0	2	0	0	0	0	5	5	5	3	5	5	5	5	5	1	2	2	0	0	0	0	0	1	0	0	0	2	5	1	5	0	0	0	0	0	0	5	5	5	5	5	5	5	5	5
220	2	2	0	0	1	0	0	0	0	2	3	2	2	4	4	4	4	2	1	2	1	0	0	0	2	0	1	2	0	0	2	1	1	2	0	0	1	0	1	1	4	3	4	1	5	2	3	2	3
221	4	3	1	0	3	0	0	1	1	0	3	4	5	5	5	5	5	4	1	2	2	2	2	3	3	2	2	2	0	0	2	4	0	0	0	0	1	1	5	2	5	5	2	2	4	1	5	5	3
222	3	2	0	0	3	0	0	2	0	4	4	5	4	5	4	5	5	5	3	0	2	3	0	0	0	0	0	3	0	0	5	5	2	2	0	0	0	0	2	3	5	5	3	2	3	5	5	5	3
223	4	3	3	0	3	0	0	0	0	3	2	5	1	3	3	2	3	1	4	0	3	0	0	0	5	0	0	0	0	0	0	5	0	2	0	0	0	0	1	2	5	5	4	2	5	5	5	5	3
224	5	1	0	0	2	0	0	0	0	0	1	0	0	5	5	5	5	2	0	0	1	2	0	0	0	0	0	2	0	0	5	5	1	5	0	5	0	1	0	1	5	5	5	2	0	5	2	1	5
225	2	2	2	2	5	0	0	2	0	2	2	1	5	3	0	0	0	2	3	0	4	1	0	3	0	0	5	5	5	0	2	1	1	1	1	0	1	3	4	0	4	4	5	2	1	5	5	4	1
226	5	0	0	0	0	0	0	0	0	1	1	1	1	5	5	5	5	5	0	0	5	0	0	0	0	0	1	1	0	0	5	5	0	0	0	0	0	0	0	0	5	5	5	0	4	3	0	0	5
227	5	5	5	5	1	0	0	0	0	5	3	5	5	2	1	2	3	5	2	0	2	3	2	0	0	0	2	5	5	0	5	5	3	4	0	1	4	0	1	3	5	5	4	3	5	4	4	3	5
228	1	1	5	0	0	0	0	0	0	5	4	5	5	5	5	3	3	5	0	0	5	0	0	0	0	0	3	2	0	0	0	5	0	0	0	0	0	0	0	5	5	3	5	0	5	5	0	0	5
229	5	5	0	0	0	0	0	0	0	5	0	3	0	5	5	5	5	0	0	0	0	0	0	0	0	0	2	3	1	0	1	1	0	0	2	0	1	0	0	0	5	3	5	0	5	5	0	2	5
230	5	5	3	3	3	2	0	1	4	5	5	3	2	2	3	5	3	3	1	1	2	1	1	1	0	0	1	2	3	0	5	5	2	1	0	0	2	2	4	4	5	3	4	3	3	3	4	4	2
231	5	3	0	0	0	0	0	0	0	2	3	5	0	5	3	5	3	3	0	0	2	2	0	0	0	0	1	0	0	0	0	5	0	5	0	0	0	0	0	0	5	5	5	0	5	5	0	0	5
232	5	5	0	0	0	0	0	0	0	5	5	5	5	2	0	2	5	3	0	0	2	2	0	0	0	0	3	5	5	0	0	5	0	5	0	0	0	0	0	2	5	2	5	0	5	5	2	5	2
233	4	3	0	0	2	0	0	0	0	3	3	4	4	3	3	4	4	1	2	0	2	2	1	2	0	2	0	1	0	0	2	3	0	0	0	4	1	1	0	3	3	3	4	2	4	4	2	1	2
234	4	0	0	0	0	0	0	0	0	2	0	5	0	2	5	5	5	5	0	0	3	2	2	0	0	0	0	3	0	0	5	5	1	0	0	0	3	0	0	0	5	5	5	2	5	5	5	5	5
235	0	5	5	5	0	0	0	0	0	3	5	3	2	3	1	3	4	5	2	0	1	2	1	0	0	0	0	2	0	0	0	5	2	0	0	1	1	0	0	2	5	5	5	2	5	5	0	0	5
236	5	5	0	3	2	0	0	0	0	3	2	4	3	3	3	2	2	2	2	0	0	2	0	2	0	0	1	1	1	0	3	5	2	0	0	0	2	1	0	1	3	4	4	2	5	4	1	3	3
237	5	3	5	0	5	0	0	0	0	5	5	5	3	2	2	4	4	5	2	0	2	0	0	1	0	0	2	2	5	0	5	4	1	5	0	5	1	1	0	2	5	5	4	5	5	4	5	5	3
238	4	0	5	0	5	0	0	0	0	5	4	2	2	4	5	2	5	2	2	1	2	2	2	1	2	0	1	2	0	4	4	5	1	2	2	2	1	1	1	1	3	4	3	0	5	1	1	0	3
239	3	4	3	4	4	0	3	0	0	2	2	4	2	3	3	4	4	3	0	0	1	4	0	0	1	3	0	1	0	0	3	4	1	3	0	0	1	0	0	0	5	5	5	0	4	4	0	0	1
240	3	2	3	2	4	4	0	1	0	1	3	3	1	2	3	4	4	3	2	1	3	1	2	4	0	1	4	2	0	4	2	3	1	3	1	1	2	2	1	2	4	5	3	1	4	3	1	2	3
241	4	4	4	4	4	0	4	0	0	4	4	4	4	3	2	4	4	5	1	2	1	1	1	0	0	0	5	4	1	0	5	3	3	4	2	3	2	2	3	3	5	5	5	2	4	5	2	3	5
242	5	5	0	0	0	0	0	5	0	5	1	1	5	5	4	5	5	5	0	0	0	1	0	0	2	0	5	3	0	0	1	5	0	0	0	2	0	0	0	5	1	1	0	0	5	0	5	0	1
243	4	4	4	4	4	0	0	0	0	3	3	4	4	5	4	4	4	5	1	0	2	0	0	0	0	0	0	1	0	5	5	5	1	1	0	0	0	1	0	2	5	5	4	1	5	4	0	0	2
244	5	0	0	0	5	0	0	0	0	5	3	5	0	0	4	2	5	5	1	0	0	0	1	0	0	0	1	0	0	0	5	5	0	5	5	0	0	0	0	0	4	4	5	0	5	5	0	0	0
245	4	4	4	2	4	2	0	2	0	4	4	4	4	3	4	3	5	5	1	0	2	1	0	0	0	0	1	4	1	0	4	5	1	2	0	0	1	2	0	1	5	5	4	1	4	3	3	1	5
246	5	4	3	0	5	0	0	0	0	3	3	5	5	3	1	3	5	4	4	NA	3	0	0	0	0	1	1	4	0	0	5	5	0	5	0	0	0	0	0	1	3	3	5	0	5	5	5	0	5
247	3	3	2	2	0	1	0	3	0	3	3	3	3	3	3	3	3	4	2	0	0	0	1	1	2	0	2	3	2	0	5	5	2	3	0	0	1	1	1	1	5	5	4	2	2	4	2	2	3
248	3	2	3	2	3	2	2	2	2	5	5	5	5	5	4	4	4	2	1	0	1	1	1	0	2	0	1	1	1	0	5	5	4	1	1	4	3	0	1	1	5	3	2	3	4	4	1	1	1
249	2	3	0	0	2	0	0	0	0	3	2	3	3	3	2	4	2	3	2	2	0	1	2	0	0	0	0	1	3	4	5	4	0	0	0	1	0	1	0	3	5	5	5	1	5	4	1	0	2
250	3	5	5	0	5	0	0	5	0	3	1	2	2	2	0	0	5	5	5	5	5	5	0	5	0	0	3	3	0	5	4	3	2	5	0	0	3	1	0	1	5	3	4	2	5	3	5	5	5
251	5	5	5	5	5	0	0	5	0	5	5	4	4	4	4	5	5	4	2	0	2	1	1	1	0	0	5	1	1	0	5	5	1	4	2	5	2	2	0	1	5	5	5	3	3	3	5	2	5
252	4	4	4	0	5	0	0	0	0	3	2	5	3	4	0	0	1	1	5	2	4	0	5	0	0	0	1	5	1	0	5	1	0	5	3	0	5	0	5	0	2	2	5	3	5	2	5	5	3
253	4	2	4	0	4	0	3	0	0	5	4	5	3	5	5	5	4	5	2	0	0	0	0	0	0	0	2	5	5	0	5	2	0	5	3	0	0	0	0	4	5	5	4	5	4	3	5	5	4
254	4	1	3	0	4	0	0	0	0	5	5	5	5	5	5	5	3	5	2	1	2	0	0	0	0	0	1	5	5	0	5	5	1	0	1	1	2	1	0	2	5	5	4	0	3	4	0	0	1
255	3	4	2	0	0	0	0	0	1	3	3	3	1	5	5	5	5	5	2	0	3	3	1	0	0	0	1	1	0	0	5	4	0	2	0	5	0	0	3	3	3	3	5	1	5	5	3	0	4
256	3	0	0	0	0	0	0	0	0	2	2	4	0	5	5	5	4	0	3	0	2	2	0	0	0	0	0	1	0	0	0	5	0	0	0	0	0	0	0	0	5	3	4	3	5	4	0	0	3
257	5	5	4	3	0	0	0	4	0	4	3	4	4	3	4	4	5	5	1	0	0	1	1	0	0	0	2	2	4	0	4	4	1	0	0	3	2	0	2	4	5	5	5	2	2	3	1	0	1
258	5	5	5	2	3	0	0	5	0	1	1	5	4	3	4	3	0	5	5	5	5	4	5	2	5	5	5	2	5	1	5	5	5	1	5	5	5	0	0	5	5	5	5	2	5	5	5	2	5
259	2	2	1	0	2	0	0	1	0	5	5	5	5	0	5	1	5	5	2	4	1	4	1	1	1	0	2	2	3	0	2	2	0	1	0	1	1	1	1	0	5	2	4	2	5	3	2	1	3
260	1	1	0	0	0	0	0	1	0	2	1	2	3	3	1	5	5	4	5	0	0	0	0	0	0	0	0	1	1	0	5	5	0	5	0	0	0	0	2	1	3	2	5	5	5	0	5	3	1
261	2	2	2	0	2	0	0	0	0	3	3	3	2	3	2	4	2	5	1	0	1	0	0	0	2	0	2	1	3	0	5	5	4	5	0	5	1	2	1	5	5	5	4	2	4	4	3	2	3
262	5	5	5	5	0	0	0	5	5	2	2	3	2	3	4	3	2	1	2	0	1	2	0	0	3	0	1	3	2	0	4	4	1	0	0	0	2	0	0	2	5	5	5	0	5	5	2	2	1
263	5	5	4	3	2	0	0	5	3	5	5	5	5	5	5	5	4	5	1	0	5	0	0	0	0	0	2	1	2	0	5	1	0	0	0	1	1	0	0	2	5	5	5	0	3	4	0	5	5
264	4	3	3	2	3	0	2	0	0	5	5	5	5	3	3	4	3	5	1	0	1	2	0	0	2	0	2	1	2	0	5	5	1	0	1	0	3	0	0	2	5	4	4	0	4	5	0	0	1
265	1	1	4	0	1	0	0	0	0	5	4	2	2	5	5	0	0	2	0	5	5	5	0	0	2	2	5	4	5	0	1	1	5	1	3	0	1	0	0	1	4	4	4	2	5	5	0	0	5
266	5	5	4	3	3	0	0	5	5	4	4	4	4	2	2	3	1	5	4	2	3	1	1	1	0	4	1	4	0	1	5	5	1	1	0	4	1	1	0	5	5	5	5	0	5	5	0	0	4
267	2	5	3	0	0	0	2	0	0	4	3	3	3	5	3	4	4	5	2	0	0	2	1	2	1	1	NA	2	4	4	5	5	3	1	1	1	1	1	0	1	5	5	5	1	5	5	0	0	3
268	4	4	0	0	0	0	0	5	0	4	3	4	2	5	5	5	5	5	0	0	0	2	0	0	0	0	1	0	0	0	5	4	0	0	0	0	0	0	0	2	5	5	5	2	4	5	5	5	2
269	3	0	0	0	0	0	0	0	0	5	5	5	0	5	5	5	0	5	0	0	0	0	0	0	0	0	0	0	0	0	0	0	0	0	0	0	0	0	0	5	5	5	5	5	5	5	0	0	5
270	4	5	4	2	2	0	0	3	5	3	4	5	4	3	3	2	2	2	2	1	1	1	0	1	2	0	2	2	1	0	4	5	1	3	1	1	1	0	5	4	5	2	5	2	4	3	5	5	4
271	3	2	3	2	0	0	0	2	1	3	1	4	4	4	3	2	5	5	1	2	1	2	1	0	1	1	2	2	2	0	0	1	1	2	0	0	1	0	1	0	4	5	3	2	3	3	1	1	2
272	5	5	1	1	0	0	0	0	0	2	2	5	3	4	3	3	4	5	0	0	0	0	1	1	0	0	1	1	5	0	0	2	0	5	0	0	0	0	0	0	5	5	3	3	3	3	4	0	2
273	5	5	5	5	1	0	0	1	3	3	3	3	3	5	5	5	5	5	3	0	1	1	1	0	1	0	1	1	2	0	0	1	1	5	0	0	1	0	3	1	5	5	1	3	3	3	2	2	2
274	5	1	1	0	0	0	0	3	0	3	3	5	5	1	4	4	5	5	1	2	2	2	2	2	2	0	1	2	2	0	2	2	3	4	0	1	1	0	2	2	5	5	5	3	4	4	2	2	3
275	3	0	0	0	0	0	0	0	0	4	3	4	4	4	5	5	4	2	3	0	3	0	3	0	3	0	2	0	0	0	5	5	1	0	2	0	1	0	0	3	5	5	4	2	4	5	2	1	2
276	5	5	5	5	5	0	0	5	0	5	5	5	5	5	5	5	5	5	1	0	5	2	0	0	1	1	5	3	4	0	5	5	3	1	0	0	5	0	0	0	5	5	5	0	5	2	0	0	NA
277
278
279
280
281
282
283
284
285
286
287
288
289
290
291
292
293
294
295
296
297
298
299
300
300
301
302
[truncated: 16 more columns]
